# Supplementary material for: An automated stochastic approach to the identification of the protein specificity determinants and functional subfamilies
Source: Algorithms Mol Biol. 2010 Jul 15;5:29. doi: 10.1186/1748-7188-5-29 (PMC2914642; doi:10.1186/1748-7188-5-29)
Supplement: Additional file 1 — Sequence alignment for generated sequences, specificity coincides with phylogeny. [file 1748-7188-5-29-S1.TXT]

========== group0 ===========
%Leaf0_0
ACDEFGHIKLKISWNYSIRDMNWKFYFHSYNQVHSLKSHHDVSSPIYSESQLHSVIWNICQNRQETYTITDKHINVHTIDSSSNMYVKQVDFKQWCVEYMSGTHNEVVGIEDVITLCDIYFQMTRTIGVCFVKSCVIDNWYVRDVHEITVMGCYCLPPCECYGLPFCSCCWSFRESFGRIWVNEVPCCESDEYFTVQWCY
%Leaf0_1
ACDEFGHIKLVWSWNYKNRDMGWTFYDGIYNQVHAYKSHEDVLSPFYSESQKHMVVWNICGTKQETQAFTQRHVNVHIIDQIGSMAFIEVKFVQPCVDYMGGSDNEVVGKRDLITVCDIYFQATADLGVCFVPSCVHQAWYFGAVHEITFMGCYCMPPCECLGVPYCSCCWSTAETYGRKWVNAVECCETDIYFTVIWCY
%Leaf0_2
ACDEFGHIKLFRSMNYSIKDMHWKFVDSSEAQVGSYKSHHDVKSPFYSEAQKHMVVWGICQNKQETPAITFKCVEVHTVKSSSSDVVIEVDFVQVCVEYMSGMFNLVLVVRDVITVCDIYMQKTIMIAVCWNKACVHQNWYVRNNHEITFMGCYCMPPCECYGFSYCECCWITKESAGRVWVVEVECCQTDIYFTVIWCY
%Leaf0_3
ACDEFGHIKLFASWNYQPRDMGWKFYNASYNQVHSYKSHHDVCRPLFSESKGHMVVWGMCKNEQETQNITISHTDVQTIDSSSSMAVIEVDYVQACVEYASGSENEVEGVPFVITVCDITFSMTATIDVCFMKSCVHQNWYVRGVHEITFMACYCWEPCECYAIPYCSKCWITKEKFGFVWVNQVECCETDIYFEVWWCY
%Leaf0_4
ACDEFGHIKLVISWNYSIYDMGWKFYTGSYNQIHSFKSHHQVRSIIYSEPQTHMVVWRICQNAQSTQGDYKKHVNVHTIGSSSSMGVKECVIVQPCHEYMVGSDNEIHNVRDVITVCDNGFQMTQTIGVCFVKSCVHQKWYVRNVHVITFMMCYCRPPCECYGFEYCSCCWETGESFGRVWVNQVECCFTGIYFTVIWCY
%Leaf0_5
ACDEFGHIKLVIKWNYSIREMGWKFYKGSYNQVHSYPSHHDVVSPIYDESQNHMVVWGICQNKQETQNITKAHVNVHTIDGFISSRVIEVDAVQPCVEYMSGSENVIVGVRDVITVCDGYEQMTATIGPVFKKSCVHQNWYVRNVHRIPFMVCYCMPPCNCYDFPYCDCCWMGTESFGRVWVYKIECCEKDDYFTVLWCY
%Leaf0_6
ACDEFGHIKLVISWNYSIRTRGWRFYNGEYNQVDSYRSRHDVRSDIYSESKAHMVVWGVCQNRQETQAITKISVTIKAIDTSSNMAVVEVDVVQPCIEYTKGSDNRVVCVVDVMTVAQIYFQRTGKIGVCFTGVCIHQNWYVRNVHEITFMGCYCAVYCECYGFGYCSCCWITKESFSRVWVGEVECCETDIAFTVIWCY
%Leaf0_7
ACDEFGHIKLVVSWNFSIRDMGWKDYSGSYNQVHSYLSHQDVRMTIYSESQLEMVVWGICQNKQITSSTCKKHVNVTTIDSSSSMTVIEVNFVQPCVEYDSGANNEVIGVRHVITVCKIYFQATVTIIVCQVEICDHQNWYVRRVHEITFMGCYCMPPCECYGFPYCSCCWITQESYGRVWVNEVEKCETNIYFTVIWCV
%Leaf0_8
ACDEFGHIKLVSSWNYSVMAMGWRIYNGSYNQVHSYKSHHDATAPPCSESQKNVVVWYICQNKQETQNITKKHVNVRSIDSSSSMVVVETDFVQPCVEYVDGEDNEVVGVRSVITVKDSYFQMTVTIYVCFVKSCVHQNWYVRNMHEITFMGCYCMPSKECYGMPYCSCCWVTKRSFGRVIVNNVECCETDIYFGVIWCY
%Leaf0_9
ACDEFGHIKLVVMWNYSIRDMGWKIYTAAYNQVHSYESSDEVRYPIYSIGQIHMYVWGICQNAQETQHKGKVHVNVFTYDSSSSPAVIEVDYVEPCVTYMSGSDNEVVGVRDVITVCDIYFQMTATVHVCFVKKCVHQNWYVRNVKEITFVGVYCMPPCICYNFPYCRCCWITNERCGRVWVNAVECCETDIYFTVIWCY
========== group1 ===========
%Leaf1_0
DEFGHIKLMNVIYNLYYPRDTSWKAYNDSYTQPCSYSSHADGRSEIYSESIYHMVVWCICQNKDNVQPIISVHVAVHTPPSSQSMPVIKVFFFQPCVRYVSASDKEVVSIVYVLTACTIFYQMEITIGVCFVKQCDHQAWYARERYEEHFMGIYCMPPCECYWFPYVSCCWSVKETMMLVSVNEVECCECDMYVQVIWQY
%Leaf1_1
DEFGHIKLMNVIENLYVQRDLSWKAYEDTYTQQHSYSSHHDVKSELYEESLYHMVVWCSCENKQYCQNITCNHVAVRTYPSSQSMLVIFVDFVQPCVEYVSTSDKEVTGTIYMLTLCELFFQMELTIDVCFLKSCDHENWYVRSIYEFHIMLLYCMPPCECYGFPYCQCCWSVYETFERVWVIEVVCCECDMHEQVQWCY
%Leaf1_2
DEFGHIKLMNEIENLYRPRDLSWGNYNDSYNQVHSHYSHHDVRSPIYSESLYHMVVECICQNKQGVQPILKKHVEYHPTISSQKMLVVSVKIVQPCVRYVSISDKEVVGILYYIMSCRIFFQMEIFLGVCYVKSCDHQNWYMRQRHEWHFMGIYCVPPCECLLFPYVTCCWSVRESANRVWVNDVKCCHCEMYLQVIWCY
%Leaf1_3
DEFGHIKLMNVIENVYITSDLSWLVYNDSGNQQHGYFSHHPVNSPLISEKVYHWVVWCICVNKQGVQPITKKHVSNHTLPGSQSMLVISVEYVQPCVRYVSHSQKEVVGITKVITYCRIFFQLEITIWVCFVKSCDHQSWYVRSRHSLHFSGIFCMGTCCCYTFPYCHQCWSLKQTFGRVWVNHVECCECDLYFQVIWCY
%Leaf1_4
DEFGHIKLMNQIENLFLPQELSWIAYNDSYNQQHSYRSHHDVRSPIYIESLYKMVVWCICQHKQFVQVITIKHVSCHTNPSSQSCLVVNVDTVQDCVRYVSVRDKENVGITYVIMKCRIYFHMSIGMSVCFVKSCAHQNWYVRSRHELHFREIYCKVPCTCYGFAYCSCCWSVKESYGRVWVNEVECCYCAMYFQVFWCY
%Leaf1_5
DEFGHIKLMNVIENPYIPRDCSWKSYPDRYNQQHSSNVHHDVRSPIYSESSYHMVVWCTCQQKQGSQPVIKKHVPVHIRPSSQSMVVISCDFVQPCVRYVSVVDKEVVGITFVITCCWIFFQMEISVSVKYVKSCDHQRWYVRSRHEMEFMGIYCVFPCECYTFPFCSCCWSVKETSGRVWVNEVECCECDYDFQVIWCY
%Leaf1_6
DEFGHIKLMNVIENFYIPRDSSQDSYNDSWNQQHSYESHHDVRSPIYSKSEYAMVVWCICQNRQGVQPITKRHVFVHTAPSSQSMFVITVDFHQPCVRYEQVGTSQMVTITYVINACRIYKQMEITISICFVKECDHQNWYIRSRVESHFMHIYCMPPCECYGFPGCSCCWIVSELFGRVWVNAVECCECDMYFQVIWCY
%Leaf1_7
DEFGHIKLMNTIENLYIPRDCSWKLYNDSYNQQHSYKSHHDVTTPIYSDSYYHMVVWCICQNKQGVQPITTTTVAVHTLASKWSHKVISVDLIQPCVWYVVAVDKEGVEITYVIGACVILAQIKISIGVCFVQACDHQLWYVRSRHQLCFMPIYCMPPCACYFFLTCSCCWSLKETFKRMWVSEVECCNCDMYIQVIWCY
%Leaf1_8
DEFGHIKLMNVLRDLYIPTQLSWKRYNDSYALRHSYKSEHDVRSPIYSESLYHEVVWCICQNKQGLQPITRKHVAVHTMPSSQSLYVISVDFVQPCVAYVSPSDKEVEGITYVITACAIFPQTEMPIAVCHVRSCFDQRWRVRSRHELHTMGSYCMPPCECYGFPVCSCCWSEKETFGQVWVCVVECCECEMYIQPIWCF
%Leaf1_9
DEFGHIKLMNVIENSYRPRDGSYKAKADTHCHQHAYKSHHDVRSPIYSESSYHIVVWCICQNVQQVQPITKEHVAFHTEPSSKSMLALSVDFVQPCVRGVSASDKPVVIITYVIDACKIFFQMEITIGTCYFWSCDHQSWYSESRHEKHFSGVYCMPPCECYEFPYCSCCWSIKETQGESWVNEVRCCSCDVYFQVAWCY
========== group2 ===========
%Leaf2_0
FGHIKLMNPQVIEWNYSIQDVEWKIYNESYNQLHSYKSRHIVQSPISEESSYHMVVWLDSQEKQKTEAITSSHVIFHTIESSQSLVVIIVDFVQFCVEWFSASDNEVVIIIYVKTLCNVFFQMTNPIQVCFVGSCHHQNWYVRSPAEVTFVKLYCTKQCECYSFIYCQCCWFDTETFKMIWLNEAECCESVMYFDVIWCY
%Leaf2_1
FGHIKLMNPQVETWNYSIQDLEWKIYNKSYNQVHSYKSRHMVRSVGMPESSYHLPVWLISQYKQKGEVILKKHVEVHTIDSSQAMAIIAEDFVQLCVEWLSESDGENYILTYVKTLCNVFFQMTNPKGICFVKSCTHKNWFVKSVHEITFIKLYCMPTCECWWFPHKSCCWFIDFTDGKMHLSSVECCETGMYFDVIWCY
%Leaf2_2
FGHIKLMNPQVISGNYQLQDLEWKAYGESYNPIHSYKDEHMVLSCVMSDSSYHMVVWLISQHKGKTEAITDFHVNAHTIESSQSMCVIFVDFVQLCVEWASYSDIEVTIFTYVKTPCNVGFQMTGEIAVCFEKSCTHQNWYPVSVHEITFVKYYCMPTCQCYGFPYCVCCWFTKETFKRFWLHEVEICETGMYYDVIWCY
%Leaf2_3
FGHIKLMNPQAIIWNYSIKDMEWKAYNESYNQLHSYKSAHMIRAAIMSTSLYHMVVWLISQHKQKTEIITRKRVGVSRIESTQSFYIIIVNFVQLCVEWVSASDKEWVISTYVETACNVFFQMTNPIEVCFVFSCTHQHWYVRIVHEITFVKWYCMRNCECYGFPYCSCCWFIKEHYLSLWLSFVECCETGMYFGVVWCY
%Leaf2_4
FGHIKLMNPQVCEVNYSMGNIEWKSYNSSYNQLHSLKSLHMVGSPLMSESSYFMVVWQISQHKQKTENITKKHVEVHTRESSQDMAVIIVDFVQFCVEWDSASENEVVDQTYIKTACNVAFIMSNPISVCFVKSCPHVNLEVFKVVEITFVKLYCMGTCECYGYCYCSCCWFTKEMFGKHWLNEVECCENSMYNVVIWCY
%Leaf2_5
FGHIKLMNPQVIGWNYSIRAIEWKWYNESYNQLHSYKSRHMVRSPVMSESSYHMVVWNISQHKQKTERIVKKIVAVHTIESSKSMRVIVVDFVVVCVEWKSASANEVVIVTYVKTACAVFAQTENPAGVCFVSSCTHGNWYVLSLHENTFVKNYCMITCTCYGLPYCSCCWFTKETLGKLWLNEIECCEDAMYFDVIWCY
%Leaf2_6
FGHIKLMNPQVIVWQYSIQTYVWKLYNETYNQLHSYKSRNVLRSPIMSESSYHMVVWHPSYHKQKTEASMKKHVSVHTLETSQSMKVITVDFVILCVKWLSDSDEEVVIVTYCKTGCNDFFQMTDPIAVCFVKSCTHQQWYVRSVHEITYVKIYCDSNCKCYGFPYCSCCWFTKETFGRLWLNEVECCETQMYNDVVWCY
%Leaf2_7
FGHIKLMNPQVIEWNYSIQKLEWKAYNESYNQLHSYKSRNDVRSPHMSEGTYHMVPYLISTHKAKNEAITKKHVSVRTIESSRSMAVIIVNFVELCLEWTPTSHNEVVKINYQKLVCRCFVQMFNPIIVCFVKSCTHQNWYVASVHEITFVKLYCMITCECYKFPYCSCCRWTKETYQRLWFNEVECCETPMYFEVMWCY
%Leaf2_8
FGHIKLMNPQIIEWNYDIQDLEPKAYEEAYNQLHSYRIRFMVRSPIMSESSFHMVVWLISQHKQKTEAITKKHVAVHTIEFSQSRAVIIVTFVCLCREWLSASENEVVIVLYVKSVCVVFFQQTNRIAVAFVVSCGHDVWYVRSVHEIAFVKLYCDPSCECYIFYYLSCCWFVKENISRYWLNEDECCETVMYFDIIWCY
%Leaf2_9
FGHIKLMNPQVIEWNYKIQLLEWKAYNTSYNQLHSYKSRHMEKSPIMRTTSYHMVVWLVALHKQKTENITKKHVAVHTIESAQSMTVIIADFVQICIEWCSATTNDVVILPYVKDICNIFFQMTNPITVCFVKSCTHTNWYVKSVSEITFVKLYCMPTCECYLFPYCSCCWFTRETFSQLWLNEVECCEGCMLMEVIWCY
========== group3 ===========
%Leaf3_0
HIKLMNPQSTVIEWDYSIRDPEWKAYHLSYNTLVSYTSSRDVRSSLISESSYHMVYWVICKKKQVIQAITKKHVAVHTICSSQSMVVISVDFVSPCVEDMQASFYEVVVISAGLIPLNIFFTMTPTLLYCFKKSCLHDNWYCRSVREIDFMCQYCMMPCECLGYPYCSCCWITKELFRRVWLNEIEVCETDMYFFIIWCL
%Leaf3_1
HIKLMNPQSTVIEWAYSITMKEWKAYKLSYPELHSYKSHHLVPSVVYSQSNYHMQVWLICQSKQKLKAITKKHVAVHTICSSQTMRIISIVFVFPCVTEMQASFYKVILITYQRLLLNIFFQMTPTVVRCFVHSCLHDDWYVRSVHKVTFMCQYCMMPCECYAYPYCICCWTSKELFYTVWLTEVKCCEKDMYIDVHWCY
%Leaf3_2
HIKLMNPQSTLINWNYSISDEEWKDYKLSYDELHSYQSHHLVMSPIYSEDYYHMVVWVICRNHQKLQTIVQKHVAVDTICSSQSMALISKSFVQPCVEEMQISFYEFVLITYQLLALTIFFQMMPTIVYCFVKSCLNQNWYKRFVHDLTFMCKYCMMPCCCYFFAYCSLCWIYKELFRRIWLNSVECCSTIMYFHVSWCY
%Leaf3_3
HIKLMNPQSTVVPWNYTLFDKEWADYKLSYATLHSLKSEEFVRRPVYNESYYHSVVWLICQNKQKLQAVTKRHCAVHTNCSVQSMSVLSKDFVQPCKCDMLASFSEVMLITYRLLALGIFFQMAPTLVYCFVKSCLHFEWYVRSVHELVFMCQYCMMPCFCYRFPYCSCCWVTKEAFDKLWKAEVECCETDMYSGVLWCY
%Leaf3_4
HIKLMNPQSTVIEWAYSIQKKPWKWYPLSYNTLHSYANHHLICSSVYSENYYHMVVTLICQNQQKLLLITKKHVQFHTICSSQSMAKISVDLPQPCVENMQASQYEVVLIGYQLLILNIFFQMTPTCSYCVPKSCLHQNWYVRSVHALTFMCQYCMAPCECYFFLYCSCCWIFKEVFRSVWLNEVECCETDMFVAVIWCY
%Leaf3_5
HIKLMNPQSTIIHWNYSIRDKEWKSYKSSYNTLHTYSSHHRMRSPIYSEGYYHMVVWLICQNKQKLSNLRDKHVYIHTICSSASMAVISQNIVQMCVEDMQASFYEVVVTTYQKIALNIFFEMTLTIQYCFVKSCPHQHWYVRSVHEYTAMCQYCMMPCECYSFPPCSCCWISKELFRRVWFNEVECSETDMYFDVIWCG
%Leaf3_6
HIKLMNPQSTISEWNLSWKDQEWKAYKLSYNKAHSYESHHQVVSPIYSEPLYHMVVWLICQDTQKLNVQTKKNVAVHLICSSQMTAVILVDFVQPCVEDMKASFYEVVLITYQLNALNIVFQMTPTIIYCFVKSHLHQNRYQRVVHELTFMCAYFMMPVECYDFLYCSCCWITKELARGVWLNEVECCETDVYDDIFWCY
%Leaf3_7
HIKLMNPQSTDAEWNYSIRDKEWEDYRLSYQTLHDYKSHHLVQSPIYDLSYFHLIVWLICQDKQELQYITKKDVSVLTVCSSQSQDVISLEFVQPCVEEMSSSFYEVVLITYQLIFLNIFLQMSPNIVYCEVKSCLERRWYVRSVHELTFMCHYCMMPDECYTFPYLSCCWITHELPRTLWLNEKSCCETDMYFDVIWCY
%Leaf3_8
HIKLMNPQSTVISWNYSVSDREWQAYKLSYNNPGSYKSHHLVDYPAYSESYYHYVFWLLCTNKGTLQTITHAHVAVHPLCSSQSMAVIRYDFVQPCVEDMNASFYFVVAITYQLLALKIFFQSTPNIIYCFVKSCLIQNWYVLSVHELTFMCQYCPMPCECYAFPYCACCWVTSELFRRVWLNDVECCHTDMYFDVIWCY
%Leaf3_9
HIKLMNPQSTIIEWTYDHRDTEWKSYKLSYVTLHSYKSHHLVRSDMYSESYYHMVIWNICQNKTKLQAITKKHVAVHRITSSQTMSVISVDFVQPCLEDMKANFYRAVHIEYQPLKLNSIFQLTPSLVYCFVKSCLHQDWYVRSVHELEKMCQTAMMSCECYNFPYCICCWITKEVFRLVWLDEVECIETDMYLNVIWCY
========== group4 ===========
%Leaf4_0
KLMNPQSTCWVIEWNYEIRKFTWGKYNELYDNIHEYKSHHDTRSPVYSESSYHMVVWSLCQQKQQTQRITGKHVTVHTIFSMASMMVESVEFVQSCVQYMIQGDNCVNSITYVLTICQIFFTMVPTVGVCFIKSCIHDKWYQREVHEIVFMGPYCKFICECYGWPYCSCHWLTKITFTRVWVNEVECCETDMYFFVIWIR
%Leaf4_1
KLMNPQSTCWVIEWNYSIRDPDWGKYNESYNDLHSYSSHHDVRSPIYSESSYHEVVWLVCQNKQKTQKITNQLVCRHTINSSQSMMVLSVETVQPCVQYMLDSKECVVSITWVLNICNISFQMLPSILVCVIKSCIHRNWYVSEVHEIVLECLYCWPPCQCYGWPYCSICWLMSSLNTNVWLTEVECCRTDMYFHHCWIY
%Leaf4_2
KLMNPQSTCWVIEWNYSIRDNTWGKYFESGNVLHSYQSHKDVRSPIYSEKSYGMVVWLVVQDKSEGQRVTKKHVCVVTIDKSQSMMVTHVKFVQMCIQYMMDADNCVVSITYVITECSIFTPMVPTIGVCFIKSCIHQNWYVREVHEIVLMGFYCYEPCECYGWPSCACCWVTKSLMTSVWVNEVEQCETDMYFDVIWIY
%Leaf4_3
KLMNPQSTCWVIEWNYSIRDLTIGRYNESYNDNHQYNSHRSVRSFIYSESSYHKVVWNMCQNKPKTQKIQRMYVCVHTVDSSQSMMVISVEFVQPCVQLMLDTQNCVVSINYGMTICNPFGQMVPTIGVCFIDKCLHRNWYVKEVHEIVFQGVYCFPPCECYDWPWCHCCWLTESSFTDVWVPEVFCCETDMYFDVILVY
%Leaf4_4
KLMNPQSTCWVINWTQSDSDFTWGKYNTSYNDIHSYKSHHDVESPIYSTSSYHMYVVLLCQNEQKTQKITEKHVCVHTITGSQSMMVISVRIVQPCVQYMLDHDNCVFSITYVLTICLIFKQMIPTIGVTTIKRCIHQNWYVLEVHEICFMGTYCPPPCECYGWPYCECCWITKLTVNGTSRNEVECCETDMWFDVIWIY
%Leaf4_5
KLMNPQSTCWVIEWNVSIRDLTWGKANESYHDHHIYKSYHNVRSPIYSESSYHHVVWLICNNKVETLRITVKHVCLHKIDSSQSAMVISLEFVQPCVQYMLDSDNCVISLDYVLTICYIFLQMVATIGVHYIKTCGSKNLYVRWVHEVVFMGLYCADPCECYYWPVCSCCWLSKGTYVEVWVNEVECCETDMYIDVIWIY
%Leaf4_6
KLMNPQSTCWVIEWNYVIRDTTWGEYSESYNDLHSYKSETDLHSDYYSESSYVMFLWHLCQGKQSTQYITKTHVCVKAIDSSQSMMVISVEFVSPCVQYMLDSDNCMVSITYVLTLCNIFYQMVPTIKVCFVKSCLHQNWYVRETEEIVYVGLYCFPRCECYFWPYCSCCWSNKSTFSRVWVQSVECCESNMYFDVIWIY
%Leaf4_7
KLMNPQSTCWVIEWNYSIRDLTWYKYNESYNDQHSYKEHSCVMRPVYSESSYHMVVWLICQEKQKTQRITRKHCCVHTIGSSQSMMVISVEFIQPCVQYMLWSSQCVVGLGYVLQIVNIFFQMGTTAGVCFVKSCIHQNWYVREVEEIVFKGCYCYPPCECYGWPYCSICWATKGTQIPVWVNEVDCCETHMYFGVIWIY
%Leaf4_8
KLMNPQSTCWVIEWAYSIRNFTWGPYQFSLNTLHSYKSHHDVRSPIYSESKYHMPVWLLCENKQKVQRLTLKHVCVHEIDSSQSHMSISLKFVKPCVQFMYDSRNCVVFITYLLTICNILFQMRPTIGVCFILVCITKEWYVYEVHEVVFMGMYCFPPCSCYGFPYCSCCWLTFSTFTRMWVNPVPCLDRDMYFDVIWIY
%Leaf4_9
KLMNPQSTCWVIEWNYSLRDLGWKTYCDSYNDLLSYKSLHDVRSLIYSRHSIHMVVWLLCQNEQKTQRITKGHKCVYQIRSSQSMMQISVEFVQNCVQYMLDSDNCVVSITYVISICNFFFQMVPTIGVCFIKSCIPRNWYVRELHEVVFMILYCFPPCECYNWPYCSCCWVTHSTFDCVYVNEVECAETEMTFDVGWIY
