# Supplementary material for: An automated stochastic approach to the identification of the protein specificity determinants and functional subfamilies
Source: Algorithms Mol Biol. 2010 Jul 15;5:29. doi: 10.1186/1748-7188-5-29 (PMC2914642; doi:10.1186/1748-7188-5-29)
Supplement: Additional file 2 — Sequence alignment for generated sequences, specificity does not correlate with phylogeny. [file 1748-7188-5-29-S2.TXT]

===group0===
%1Leaf4_1
ACDEFGHIKLVIEWNYSIRDPDWGKYNESYNDLHSYSSHHDVRSPIYSESSYHEVVWLVCQNKQKTQKITNQLVCRHTINSSQSMMVLSVETVQPCVQYMLDSKECVVSITWVLNICNISFQMLPSILVCVIKSCIHRNWYVSEVHEIVLECLYCWPPCQCYGWPYCSICWLMSSLNTNVWLTEVECCRTDMYFHHCWIY
%1Leaf4_2
ACDEFGHIKLVIEWNYEIRKFTWGKYNELYDNIHEYKSHHDTRSPVYSESSYHMVVWSLCQQKQQTQRITGKHVTVHTIFSMASMMVESVEFVQSCVQYMIQGDNCVNSITYVLTICQIFFTMVPTVGVCFIKSCIHDKWYQREVHEIVFMGPYCKFICECYGWPYCSCHWLTKITFTRVWVNEVECCETDMYFFVIWIR
%1Leaf0_3
ACDEFGHIKLVVMWNYSIRDMGWKIYTAAYNQVHSYESSDEVRYPIYSIGQIHMYVWGICQNAQETQHKGKVHVNVFTYDSSSSPAVIEVDYVEPCVTYMSGSDNEVVGVRDVITVCDIYFQMTATVHVCFVKKCVHQNWYVRNVKEITFVGVYCMPPCICYNFPYCRCCWITNERCGRVWVNAVECCETDIYFTVIWCY
%1Leaf1_4
ACDEFGHIKLVIENLYVQRDLSWKAYEDTYTQQHSYSSHHDVKSELYEESLYHMVVWCSCENKQYCQNITCNHVAVRTYPSSQSMLVIFVDFVQPCVEYVSTSDKEVTGTIYMLTLCELFFQMELTIDVCFLKSCDHENWYVRSIYEFHIMLLYCMPPCECYGFPYCQCCWSVYETFERVWVIEVVCCECDMHEQVQWCY
%1Leaf3_5
ACDEFGHIKLVIEWAYSITMKEWKAYKLSYPELHSYKSHHLVPSVVYSQSNYHMQVWLICQSKQKLKAITKKHVAVHTICSSQTMRIISIVFVFPCVTEMQASFYKVILITYQRLLLNIFFQMTPTVVRCFVHSCLHDDWYVRSVHKVTFMCQYCMMPCECYAYPYCICCWTSKELFYTVWLTEVKCCEKDMYIDVHWCY
%1Leaf0_6
ACDEFGHIKLVVSWNFSIRDMGWKDYSGSYNQVHSYLSHQDVRMTIYSESQLEMVVWGICQNKQITSSTCKKHVNVTTIDSSSSMTVIEVNFVQPCVEYDSGANNEVIGVRHVITVCKIYFQATVTIIVCQVEICDHQNWYVRRVHEITFMGCYCMPPCECYGFPYCSCCWITQESYGRVWVNEVEKCETNIYFTVIWCV
%1Leaf2_7
ACDEFGHIKLVIEWNYSIQDVEWKIYNESYNQLHSYKSRHIVQSPISEESSYHMVVWLDSQEKQKTEAITSSHVIFHTIESSQSLVVIIVDFVQFCVEWFSASDNEVVIIIYVKTLCNVFFQMTNPIQVCFVGSCHHQNWYVRSPAEVTFVKLYCTKQCECYSFIYCQCCWFDTETFKMIWLNEAECCESVMYFDVIWCY
%1Leaf0_8
ACDEFGHIKLVSSWNYSVMAMGWRIYNGSYNQVHSYKSHHDATAPPCSESQKNVVVWYICQNKQETQNITKKHVNVRSIDSSSSMVVVETDFVQPCVEYVDGEDNEVVGVRSVITVKDSYFQMTVTIYVCFVKSCVHQNWYVRNMHEITFMGCYCMPSKECYGMPYCSCCWVTKRSFGRVIVNNVECCETDIYFGVIWCY
%1Leaf3_9
ACDEFGHIKLVIEWDYSIRDPEWKAYHLSYNTLVSYTSSRDVRSSLISESSYHMVYWVICKKKQVIQAITKKHVAVHTICSSQSMVVISVDFVSPCVEDMQASFYEVVVISAGLIPLNIFFTMTPTLLYCFKKSCLHDNWYCRSVREIDFMCQYCMMPCECLGYPYCSCCWITKELFRRVWLNEIEVCETDMYFFIIWCL
%1Leaf1_10
ACDEFGHIKLVIYNLYYPRDTSWKAYNDSYTQPCSYSSHADGRSEIYSESIYHMVVWCICQNKDNVQPIISVHVAVHTPPSSQSMPVIKVFFFQPCVRYVSASDKEVVSIVYVLTACTIFYQMEITIGVCFVKQCDHQAWYARERYEEHFMGIYCMPPCECYWFPYVSCCWSVKETMMLVSVNEVECCECDMYVQVIWQY
===group1===
%2Leaf3_1
DEFGHIKLMNLINWNYSISDEEWKDYKLSYDELHSYQSHHLVMSPIYSEDYYHMVVWVICRNHQKLQTIVQKHVAVDTICSSQSMALISKSFVQPCVEEMQISFYEFVLITYQLLALTIFFQMMPTIVYCFVKSCLNQNWYKRFVHDLTFMCKYCMMPCCCYFFAYCSLCWIYKELFRRIWLNSVECCSTIMYFHVSWCY
%2Leaf2_2
DEFGHIKLMNVETWNYSIQDLEWKIYNKSYNQVHSYKSRHMVRSVGMPESSYHLPVWLISQYKQKGEVILKKHVEVHTIDSSQAMAIIAEDFVQLCVEWLSESDGENYILTYVKTLCNVFFQMTNPKGICFVKSCTHKNWFVKSVHEITFIKLYCMPTCECWWFPHKSCCWFIDFTDGKMHLSSVECCETGMYFDVIWCY
%2Leaf0_3
DEFGHIKLMNKISWNYSIRDMNWKFYFHSYNQVHSLKSHHDVSSPIYSESQLHSVIWNICQNRQETYTITDKHINVHTIDSSSNMYVKQVDFKQWCVEYMSGTHNEVVGIEDVITLCDIYFQMTRTIGVCFVKSCVIDNWYVRDVHEITVMGCYCLPPCECYGLPFCSCCWSFRESFGRIWVNEVPCCESDEYFTVQWCY
%2Leaf4_4
DEFGHIKLMNVIEWNYSIRDNTWGKYFESGNVLHSYQSHKDVRSPIYSEKSYGMVVWLVVQDKSEGQRVTKKHVCVVTIDKSQSMMVTHVKFVQMCIQYMMDADNCVVSITYVITECSIFTPMVPTIGVCFIKSCIHQNWYVREVHEIVLMGFYCYEPCECYGWPSCACCWVTKSLMTSVWVNEVEQCETDMYFDVIWIY
%2Leaf0_5
DEFGHIKLMNVWSWNYKNRDMGWTFYDGIYNQVHAYKSHEDVLSPFYSESQKHMVVWNICGTKQETQAFTQRHVNVHIIDQIGSMAFIEVKFVQPCVDYMGGSDNEVVGKRDLITVCDIYFQATADLGVCFVPSCVHQAWYFGAVHEITFMGCYCMPPCECLGVPYCSCCWSTAETYGRKWVNAVECCETDIYFTVIWCY
%2Leaf1_6
DEFGHIKLMNVIENSYRPRDGSYKAKADTHCHQHAYKSHHDVRSPIYSESSYHIVVWCICQNVQQVQPITKEHVAFHTEPSSKSMLALSVDFVQPCVRGVSASDKPVVIITYVIDACKIFFQMEITIGTCYFWSCDHQSWYSESRHEKHFSGVYCMPPCECYEFPYCSCCWSIKETQGESWVNEVRCCSCDVYFQVAWCY
%2Leaf1_7
DEFGHIKLMNVLRDLYIPTQLSWKRYNDSYALRHSYKSEHDVRSPIYSESLYHEVVWCICQNKQGLQPITRKHVAVHTMPSSQSLYVISVDFVQPCVAYVSPSDKEVEGITYVITACAIFPQTEMPIAVCHVRSCFDQRWRVRSRHELHTMGSYCMPPCECYGFPVCSCCWSEKETFGQVWVCVVECCECEMYIQPIWCF
%2Leaf4_8
DEFGHIKLMNVIEWNYSIRDLTIGRYNESYNDNHQYNSHRSVRSFIYSESSYHKVVWNMCQNKPKTQKIQRMYVCVHTVDSSQSMMVISVEFVQPCVQLMLDTQNCVVSINYGMTICNPFGQMVPTIGVCFIDKCLHRNWYVKEVHEIVFQGVYCFPPCECYDWPWCHCCWLTESSFTDVWVPEVFCCETDMYFDVILVY
%2Leaf1_9
DEFGHIKLMNTIENLYIPRDCSWKLYNDSYNQQHSYKSHHDVTTPIYSDSYYHMVVWCICQNKQGVQPITTTTVAVHTLASKWSHKVISVDLIQPCVWYVVAVDKEGVEITYVIGACVILAQIKISIGVCFVQACDHQLWYVRSRHQLCFMPIYCMPPCACYFFLTCSCCWSLKETFKRMWVSEVECCNCDMYIQVIWCY
%2Leaf2_10
DEFGHIKLMNVISGNYQLQDLEWKAYGESYNPIHSYKDEHMVLSCVMSDSSYHMVVWLISQHKGKTEAITDFHVNAHTIESSQSMCVIFVDFVQLCVEWASYSDIEVTIFTYVKTPCNVGFQMTGEIAVCFEKSCTHQNWYPVSVHEITFVKYYCMPTCQCYGFPYCVCCWFTKETFKRFWLHEVEICETGMYYDVIWCY
===group2===
%3Leaf0_1
FGHIKLMNPQFASWNYQPRDMGWKFYNASYNQVHSYKSHHDVCRPLFSESKGHMVVWGMCKNEQETQNITISHTDVQTIDSSSSMAVIEVDYVQACVEYASGSENEVEGVPFVITVCDITFSMTATIDVCFMKSCVHQNWYVRGVHEITFMACYCWEPCECYAIPYCSKCWITKEKFGFVWVNQVECCETDIYFEVWWCY
%3Leaf1_2
FGHIKLMNPQVIENVYITSDLSWLVYNDSGNQQHGYFSHHPVNSPLISEKVYHWVVWCICVNKQGVQPITKKHVSNHTLPGSQSMLVISVEYVQPCVRYVSHSQKEVVGITKVITYCRIFFQLEITIWVCFVKSCDHQSWYVRSRHSLHFSGIFCMGTCCCYTFPYCHQCWSLKQTFGRVWVNHVECCECDLYFQVIWCY
%3Leaf1_3
FGHIKLMNPQEIENLYRPRDLSWGNYNDSYNQVHSHYSHHDVRSPIYSESLYHMVVECICQNKQGVQPILKKHVEYHPTISSQKMLVVSVKIVQPCVRYVSISDKEVVGILYYIMSCRIFFQMEIFLGVCYVKSCDHQNWYMRQRHEWHFMGIYCVPPCECLLFPYVTCCWSVRESANRVWVNDVKCCHCEMYLQVIWCY
%3Leaf1_4
FGHIKLMNPQQIENLFLPQELSWIAYNDSYNQQHSYRSHHDVRSPIYIESLYKMVVWCICQHKQFVQVITIKHVSCHTNPSSQSCLVVNVDTVQDCVRYVSVRDKENVGITYVIMKCRIYFHMSIGMSVCFVKSCAHQNWYVRSRHELHFREIYCKVPCTCYGFAYCSCCWSVKESYGRVWVNEVECCYCAMYFQVFWCY
%3Leaf2_5
FGHIKLMNPQVIEWNYKIQLLEWKAYNTSYNQLHSYKSRHMEKSPIMRTTSYHMVVWLVALHKQKTENITKKHVAVHTIESAQSMTVIIADFVQICIEWCSATTNDVVILPYVKDICNIFFQMTNPITVCFVKSCTHTNWYVKSVSEITFVKLYCMPTCECYLFPYCSCCWFTRETFSQLWLNEVECCEGCMLMEVIWCY
%3Leaf0_6
FGHIKLMNPQFRSMNYSIKDMHWKFVDSSEAQVGSYKSHHDVKSPFYSEAQKHMVVWGICQNKQETPAITFKCVEVHTVKSSSSDVVIEVDFVQVCVEYMSGMFNLVLVVRDVITVCDIYMQKTIMIAVCWNKACVHQNWYVRNNHEITFMGCYCMPPCECYGFSYCECCWITKESAGRVWVVEVECCQTDIYFTVIWCY
%3Leaf2_7
FGHIKLMNPQIIEWNYDIQDLEPKAYEEAYNQLHSYRIRFMVRSPIMSESSFHMVVWLISQHKQKTEAITKKHVAVHTIEFSQSRAVIIVTFVCLCREWLSASENEVVIVLYVKSVCVVFFQQTNRIAVAFVVSCGHDVWYVRSVHEIAFVKLYCDPSCECYIFYYLSCCWFVKENISRYWLNEDECCETVMYFDIIWCY
%3Leaf3_8
FGHIKLMNPQVVPWNYTLFDKEWADYKLSYATLHSLKSEEFVRRPVYNESYYHSVVWLICQNKQKLQAVTKRHCAVHTNCSVQSMSVLSKDFVQPCKCDMLASFSEVMLITYRLLALGIFFQMAPTLVYCFVKSCLHFEWYVRSVHELVFMCQYCMMPCFCYRFPYCSCCWVTKEAFDKLWKAEVECCETDMYSGVLWCY
===group3===
%4Leaf2_1
HIKLMNPQSTVCEVNYSMGNIEWKSYNSSYNQLHSLKSLHMVGSPLMSESSYFMVVWQISQHKQKTENITKKHVEVHTRESSQDMAVIIVDFVQFCVEWDSASENEVVDQTYIKTACNVAFIMSNPISVCFVKSCPHVNLEVFKVVEITFVKLYCMGTCECYGYCYCSCCWFTKEMFGKHWLNEVECCENSMYNVVIWCY
%4Leaf2_2
HIKLMNPQSTVIGWNYSIRAIEWKWYNESYNQLHSYKSRHMVRSPVMSESSYHMVVWNISQHKQKTERIVKKIVAVHTIESSKSMRVIVVDFVVVCVEWKSASANEVVIVTYVKTACAVFAQTENPAGVCFVSSCTHGNWYVLSLHENTFVKNYCMITCTCYGLPYCSCCWFTKETLGKLWLNEIECCEDAMYFDVIWCY
%4Leaf2_3
HIKLMNPQSTAIIWNYSIKDMEWKAYNESYNQLHSYKSAHMIRAAIMSTSLYHMVVWLISQHKQKTEIITRKRVGVSRIESTQSFYIIIVNFVQLCVEWVSASDKEWVISTYVETACNVFFQMTNPIEVCFVFSCTHQHWYVRIVHEITFVKWYCMRNCECYGFPYCSCCWFIKEHYLSLWLSFVECCETGMYFGVVWCY
%4Leaf3_4
HIKLMNPQSTIIHWNYSIRDKEWKSYKSSYNTLHTYSSHHRMRSPIYSEGYYHMVVWLICQNKQKLSNLRDKHVYIHTICSSASMAVISQNIVQMCVEDMQASFYEVVVTTYQKIALNIFFEMTLTIQYCFVKSCPHQHWYVRSVHEYTAMCQYCMMPCECYSFPPCSCCWISKELFRRVWFNEVECSETDMYFDVIWCG
%4Leaf3_5
HIKLMNPQSTISEWNLSWKDQEWKAYKLSYNKAHSYESHHQVVSPIYSEPLYHMVVWLICQDTQKLNVQTKKNVAVHLICSSQMTAVILVDFVQPCVEDMKASFYEVVLITYQLNALNIVFQMTPTIIYCFVKSHLHQNRYQRVVHELTFMCAYFMMPVECYDFLYCSCCWITKELARGVWLNEVECCETDVYDDIFWCY
%4Leaf3_6
HIKLMNPQSTVISWNYSVSDREWQAYKLSYNNPGSYKSHHLVDYPAYSESYYHYVFWLLCTNKGTLQTITHAHVAVHPLCSSQSMAVIRYDFVQPCVEDMNASFYFVVAITYQLLALKIFFQSTPNIIYCFVKSCLIQNWYVLSVHELTFMCQYCPMPCECYAFPYCACCWVTSELFRRVWLNDVECCHTDMYFDVIWCY
%4Leaf0_7
HIKLMNPQSTVISWNYSIYDMGWKFYTGSYNQIHSFKSHHQVRSIIYSEPQTHMVVWRICQNAQSTQGDYKKHVNVHTIGSSSSMGVKECVIVQPCHEYMVGSDNEIHNVRDVITVCDNGFQMTQTIGVCFVKSCVHQKWYVRNVHVITFMMCYCRPPCECYGFEYCSCCWETGESFGRVWVNQVECCFTGIYFTVIWCY
%4Leaf3_8
HIKLMNPQSTDAEWNYSIRDKEWEDYRLSYQTLHDYKSHHLVQSPIYDLSYFHLIVWLICQDKQELQYITKKDVSVLTVCSSQSQDVISLEFVQPCVEEMSSSFYEVVLITYQLIFLNIFLQMSPNIVYCEVKSCLERRWYVRSVHELTFMCHYCMMPDECYTFPYLSCCWITHELPRTLWLNEKSCCETDMYFDVIWCY
%4Leaf3_9
HIKLMNPQSTIIEWTYDHRDTEWKSYKLSYVTLHSYKSHHLVRSDMYSESYYHMVIWNICQNKTKLQAITKKHVAVHRITSSQTMSVISVDFVQPCLEDMKANFYRAVHIEYQPLKLNSIFQLTPSLVYCFVKSCLHQDWYVRSVHELEKMCQTAMMSCECYNFPYCICCWITKEVFRLVWLDEVECIETDMYLNVIWCY
%4Leaf1_10
HIKLMNPQSTVIENFYIPRDSSQDSYNDSWNQQHSYESHHDVRSPIYSKSEYAMVVWCICQNRQGVQPITKRHVFVHTAPSSQSMFVITVDFHQPCVRYEQVGTSQMVTITYVINACRIYKQMEITISICFVKECDHQNWYIRSRVESHFMHIYCMPPCECYGFPGCSCCWIVSELFGRVWVNAVECCECDMYFQVIWCY
%4Leaf1_11
HIKLMNPQSTVIENPYIPRDCSWKSYPDRYNQQHSSNVHHDVRSPIYSESSYHMVVWCTCQQKQGSQPVIKKHVPVHIRPSSQSMVVISCDFVQPCVRYVSVVDKEVVGITFVITCCWIFFQMEISVSVKYVKSCDHQRWYVRSRHEMEFMGIYCVFPCECYTFPFCSCCWSVKETSGRVWVNEVECCECDYDFQVIWCY
%4Leaf4_12
HIKLMNPQSTVINWTQSDSDFTWGKYNTSYNDIHSYKSHHDVESPIYSTSSYHMYVVLLCQNEQKTQKITEKHVCVHTITGSQSMMVISVRIVQPCVQYMLDHDNCVFSITYVLTICLIFKQMIPTIGVTTIKRCIHQNWYVLEVHEICFMGTYCPPPCECYGWPYCECCWITKLTVNGTSRNEVECCETDMWFDVIWIY
===group4===
%5Leaf2_1
KLMNPQSTCWVIVWQYSIQTYVWKLYNETYNQLHSYKSRNVLRSPIMSESSYHMVVWHPSYHKQKTEASMKKHVSVHTLETSQSMKVITVDFVILCVKWLSDSDEEVVIVTYCKTGCNDFFQMTDPIAVCFVKSCTHQQWYVRSVHEITYVKIYCDSNCKCYGFPYCSCCWFTKETFGRLWLNEVECCETQMYNDVVWCY
%5Leaf2_2
KLMNPQSTCWVIEWNYSIQKLEWKAYNESYNQLHSYKSRNDVRSPHMSEGTYHMVPYLISTHKAKNEAITKKHVSVRTIESSRSMAVIIVNFVELCLEWTPTSHNEVVKINYQKLVCRCFVQMFNPIIVCFVKSCTHQNWYVASVHEITFVKLYCMITCECYKFPYCSCCRWTKETYQRLWFNEVECCETPMYFEVMWCY
%5Leaf3_3
KLMNPQSTCWVIEWAYSIQKKPWKWYPLSYNTLHSYANHHLICSSVYSENYYHMVVTLICQNQQKLLLITKKHVQFHTICSSQSMAKISVDLPQPCVENMQASQYEVVLIGYQLLILNIFFQMTPTCSYCVPKSCLHQNWYVRSVHALTFMCQYCMAPCECYFFLYCSCCWIFKEVFRSVWLNEVECCETDMFVAVIWCY
%5Leaf4_4
KLMNPQSTCWVIEWNYSLRDLGWKTYCDSYNDLLSYKSLHDVRSLIYSRHSIHMVVWLLCQNEQKTQRITKGHKCVYQIRSSQSMMQISVEFVQNCVQYMLDSDNCVVSITYVISICNFFFQMVPTIGVCFIKSCIPRNWYVRELHEVVFMILYCFPPCECYNWPYCSCCWVTHSTFDCVYVNEVECAETEMTFDVGWIY
%5Leaf4_5
KLMNPQSTCWVIEWAYSIRNFTWGPYQFSLNTLHSYKSHHDVRSPIYSESKYHMPVWLLCENKQKVQRLTLKHVCVHEIDSSQSHMSISLKFVKPCVQFMYDSRNCVVFITYLLTICNILFQMRPTIGVCFILVCITKEWYVYEVHEVVFMGMYCFPPCSCYGFPYCSCCWLTFSTFTRMWVNPVPCLDRDMYFDVIWIY
%5Leaf4_6
KLMNPQSTCWVIEWNVSIRDLTWGKANESYHDHHIYKSYHNVRSPIYSESSYHHVVWLICNNKVETLRITVKHVCLHKIDSSQSAMVISLEFVQPCVQYMLDSDNCVISLDYVLTICYIFLQMVATIGVHYIKTCGSKNLYVRWVHEVVFMGLYCADPCECYYWPVCSCCWLSKGTYVEVWVNEVECCETDMYIDVIWIY
%5Leaf4_7
KLMNPQSTCWVIEWNYSIRDLTWYKYNESYNDQHSYKEHSCVMRPVYSESSYHMVVWLICQEKQKTQRITRKHCCVHTIGSSQSMMVISVEFIQPCVQYMLWSSQCVVGLGYVLQIVNIFFQMGTTAGVCFVKSCIHQNWYVREVEEIVFKGCYCYPPCECYGWPYCSICWATKGTQIPVWVNEVDCCETHMYFGVIWIY
%5Leaf4_8
KLMNPQSTCWVIEWNYVIRDTTWGEYSESYNDLHSYKSETDLHSDYYSESSYVMFLWHLCQGKQSTQYITKTHVCVKAIDSSQSMMVISVEFVSPCVQYMLDSDNCMVSITYVLTLCNIFYQMVPTIKVCFVKSCLHQNWYVRETEEIVYVGLYCFPRCECYFWPYCSCCWSNKSTFSRVWVQSVECCESNMYFDVIWIY
%5Leaf0_9
KLMNPQSTCWVISWNYSIRTRGWRFYNGEYNQVDSYRSRHDVRSDIYSESKAHMVVWGVCQNRQETQAITKISVTIKAIDTSSNMAVVEVDVVQPCIEYTKGSDNRVVCVVDVMTVAQIYFQRTGKIGVCFTGVCIHQNWYVRNVHEITFMGCYCAVYCECYGFGYCSCCWITKESFSRVWVGEVECCETDIAFTVIWCY
%5Leaf0_10
KLMNPQSTCWVIKWNYSIREMGWKFYKGSYNQVHSYPSHHDVVSPIYDESQNHMVVWGICQNKQETQNITKAHVNVHTIDGFISSRVIEVDAVQPCVEYMSGSENVIVGVRDVITVCDGYEQMTATIGPVFKKSCVHQNWYVRNVHRIPFMVCYCMPPCNCYDFPYCDCCWMGTESFGRVWVYKIECCEKDDYFTVLWCY
