# Supplementary material for: An automated stochastic approach to the identification of the protein specificity determinants and functional subfamilies
Source: Algorithms Mol Biol. 2010 Jul 15;5:29. doi: 10.1186/1748-7188-5-29 (PMC2914642; doi:10.1186/1748-7188-5-29)
Supplement: Additional file 5 — Sequence alignment for the PDE family divided into predicted specificity groups. [file 1748-7188-5-29-S5.TXT]

===cluster1===
>A2D762_TRIVA/830-1068
YHNWMHCVDVCQ-------YL--A-----------Y-----------E--------------------------------------------V---------------------------------------------sT-------------------------A-----------------------------------E--------------------L--------------------------------------------D-------------------K-------------------V-------------------Y-------------------------K-------------------P------------------------------------------L----------------------------------E-L---LAMFVAA-V---CHDAGH--EG-LNN----IYNVK-A-------------------------E--------TPL-GIL--F-------K-----DQ---SV-METHH-CTVAI-SL-L-T---K-E-------E---Y-----N-L---------------------F--H-S----------V-D-----L---------E-------------H-----------------------Q------------RQL-WT-T-----------------------------IIQL--------------------------ILATDM-ANH---FK--LV--K---D-----------T-------------------------N------E----I-A--------DKA-------------------------EF------------------------------------------------------------------------------------------------------------------------------------------------------------------------D-----IE--------K-----pE--------------------H---RL-----LSM-----------------K-------------------L---L-LKV----G----DIS--N-----------------VS---RPFQIAD------K---W-------------------------CDI---------LCEEFFR---------QG-----DN-------------E--K-------------------SL--------------GI-------G--------lT----S------------------------P---LN-----D-----R-----L--N--N--D----------------K-P---K----S--------------QI-G-F-YNFV-CLPLY----Q-V------------------V------------A-------K------L---F--PP----L--EV--N-HQ----S-VKNNL
>A2DCH1_TRIVA/873-1100
FHDYHHSIDVLT-------QC--I-----------Q-----------M--------------------------------------------C---------------------------------------------kS-------------------------S-----------------------------------Y--------------------G--------------------------------------------Q---------------------------------------V-------------------L-------------------------L-------------------P------------------------------------------I----------------------------------E-R---LSLYIAA-I---SHDSLH--DG-FVN-----LKLG-T-------------------------P--------YEC-LLK--F-------S-----P-------MEM---RSVDF----L-R-----Q-------S---V-----E-K---------------------F--E-F----------L-T-----E---------K-------------D----------------------aK------------NEL-LS-E-----------------------------ASRF--------------------------ILATDM-SKH---FD--LI--E---E-----------A-------------------------K------K----L-A--------DSD-------------------------NF----------------------------------------------------------------------------------------------------------------------------------------------------------------------------------------S-----fE--------------------D---KE-----TRMk--------------ttE-------------------I---L-IKS----A----DLG--S-----------------AN---RNGDKAD------K------------------------------KG---------LPDEFFA---------EG-----DL-------------S--K-------------------VK--------------DI-------V--------yD----K------------------------E---GN-----E-----R-----K--N--I--H----------------W-G---D----S--------------EI-P-F-MNDV-LVPTF----E-T------------------L------------A-------M------L---L--PD----L--ED--M-LK----Q-VKENV
>A2DF08_TRIVA/786-1024
YHNWRHAVDVTQ-------FV--V-----------Y-----------E--------------------------------------------L---------------------------------------------lE-------------------------S-----------------------------------G--------------------C--------------------------------------------D-------------------K-------------------V-------------------L-------------------------T-------------------K------------------------------------------F----------------------------------E-V---FALLVSA-V---CHDANH--DG-FTN----VYNVK-A-------------------------E--------TPL-GIL--F-------K-----NQ---SV-METHH-CQVAI-GV-I-S---K-E-------E---C-----N-I---------------------F--S-A----------L-N-----A---------G-------------D-----------------------N------------RTM-WM-T-----------------------------IISL--------------------------ILSTDM-AKH---FE--IL--K---N-----------F-------------------------N------A----I-M--------DAG-------------------------EF------------------------------------------------------------------------------------------------------------------------------------------------------------------------S-----ME--------N-----kD--------------------H---RI-----LLM-----------------Q-------------------L---L-LKT----A----DIS--N-----------------VS---RPFDIAN------R---W-------------------------CDI---------LCEEFFR---------QG-----DL-------------E--M-------------------AQ--------------GM-------E--------yT----S------------------------D---LN-----D-----K-----A--H--L--D----------------K-P---K----S--------------QI-G-F-YTFV-CLPLY----Q-A------------------L------------A-------R------A---F--PQ----L--SV--N-VK----S-VQSNL
>A2DFG4_TRIVA/7-239
YHNWRHAVDVTQ-------FV--T-----------Y-----------Q--------------------------------------------I---------------------------------------------mI-------------------------S-----------------------------------G--------------------L--------------------------------------------E-------------------K-------------------V-------------------F-------------------------T-------------------K------------------------------------------F----------------------------------E-L---FSLVVAA-I---CHDANH--DG-FTK----IYNVK-A-------------------------E--------TPL-GIL--Y-------K-----NQ---SV-METHH-CSIAI-QI-M-S---H-E-------E---T-----N-L---------------------L--A-A----------L-N-----Q---------D-------------E-----------------------Y------------IEI-WS-L-----------------------------IIQY--------------------------ILATDM-ARH---FE--IL--K---R-----------F-------------------------N------D----I-Y--------DGG--------------------------------------------------------------------------------------------------------------------------------------------------------------------------------DF-----TM-------Q--R-----HD------------------------------------H---RV-----MLL-----------------Y-------------------M---I-LKC----G----DIS--N-----------------VS---RPFELAD------R---W-------------------------CDV---------LCEEFFR---------QG-----DL-------------E--Q-------------------AQ--------------GM-------A--------yT----S------------------------D---LN-----D-----R-----S--H--L--D----------------K-S---K----S--------------QI-G-F-YTYV-TLPMF----Q-A--------------------------------------------------A--GK----A--VP--A-LD-------VNMR
>A2DG30_TRIVA/778-1016
YHNWAHAVDVLQ-------FT--A-----------Y-----------Q--------------------------------------------V---------------------------------------------hI-------------------------S-----------------------------------H--------------------L--------------------------------------------D-------------------E-------------------K-------------------I-------------------------P-------------------K------------------------------------------V----------------------------------E-L---FALLVAA-I---CHDLNH--DG-FTN----DYNVK-A-------------------------E--------TPL-GIL--F-------K-----NQ---SV-MEMHH-CEVTI-DI-M-S---N-D-------Q---C-----N-L---------------------F--S-A----------L-P-----P---------Q-------------Q-----------------------F------------KQV-WN-L-----------------------------VINL--------------------------ILATDM-AKH---FT--IL--Q---E-----------F-------------------------N------T----L-I--------DGK--------------------------T---------------------------------------------------------------------------------------------------------------------------------------------------------------------F--S-----ME--------N-----eN--------------------H---RH-----LLL-----------------Q-------------------L---I-IKV----G----DLS--N-----------------VS---RPFDLAN------R---W-------------------------CAV---------LCEEFFR---------QG-----DL-------------E--M-------------------AR--------------GM-------Q--------yS----S------------------------A---LN-----D-----R-----E--H--L--N----------------K-E---K----S--------------QI-G-F-YTSV-CLPLY----Q-S------------------V------------A-------K------V---L--PQ----L--ES--N-VV----Q-VESNL
>A2DJF3_TRIVA/756-994
YHNWRHAVDVTQ-------FV--S-----------Y-----------Q--------------------------------------------L---------------------------------------------vV-------------------------S-----------------------------------G--------------------V--------------------------------------------Y-------------------K-------------------I-------------------L-------------------------K-------------------P------------------------------------------I----------------------------------E-L---YALLIAA-I---CHDVNH--DG-FTN----VYNEK-A-------------------------E--------TPL-GIL--F-------K-----NQ---SV-METHH-CQVAI-QV-V-S---N-D-------K---C-----N-I---------------------F--S-S----------F-D-----S---------P-------------L-----------------------I------------KQI-WS-L-----------------------------IIAL--------------------------ILKTDM-GKH---HS--TL--E---A-----------I-------------------------N------K----R-L--------DEG--------------------------P---------------------------------------------------------------------------------------------------------------------------------------------------------------------L--K-----PD--------N-----eQ--------------------D---RF-----MMM-----------------E-------------------L---I-LKC----S----DIS--N-----------------VS---RPFELAD------K---W-------------------------CDV---------LCEEFFR---------QG-----DL-------------E--K-------------------TS--------------GM-------E--------yT----S------------------------P---LN-----D-----R-----A--H--L--D----------------K-P---K----S--------------QI-G-F-YTFV-CLPLF----V-T------------------A------------A-------R------A---M--PA----L--QV--N-VD----Q-VNSNL
>A2DNV4_TRIVA/776-1007
YHNRRHAVDVTQ-------FV--A-----------Y-----------E--------------------------------------------I---------------------------------------------iI-------------------------G-----------------------------------K--------------------I--------------------------------------------D-------------------K-------------------I-------------------L-------------------------T-------------------K------------------------------------------E----------------------------------E-L---FCLLIAC-I---CHDINH--DG-FTN----VYNVK-A-------------------------E--------TPL-GIL--F-------K-----NQ---SV-METHH-CEVTI-GI-M-T---N-E-------M---S-----N-V---------------------F--A-C----------F-E-----G---------Q-------------Q-----------------------Y------------SKM-WQ-M-----------------------------LFTL--------------------------ILGTDM-FHH---YT--II--K---Q-----------F-------------------------N------E----L-L--------DKG--------------------------P---------------------------------------------------------------------------------------------------------------------------------------------------------------------L--D-----YS--------D-----dQ--------------------N---RL-----KLM-----------------Q-------------------I---L-LKC----G----DIS--N-----------------VS---RPFKIAD------K---W-------------------------CDV---------LCEEFFR---------QG-----DL-------------E--Q-------------------AQ--------------GM-------E--------yT----S------------------------N---LN-----D-----R-----A--H--L--D----------------K-P---K----S--------------QI-G-F-YKFV-CLPLF----E-V------------------A------------E-------R------A---I--PE---------------------LGVNK
>A2DV74_TRIVA/897-1135
YHNWMHAVDVTQ-------FI--A-----------V-----------L--------------------------------------------I---------------------------------------------iK-------------------------T-----------------------------------G--------------------L--------------------------------------------D-------------------K-------------------I-------------------L-------------------------T-------------------K------------------------------------------F----------------------------------E-I---LSLLVAS-L---CHDANH--DG-FSN----TYNIN-A-------------------------Q--------TPL-GIL--F-------K-----NQ---SV-METHH-CSVSI-GI-I-T---R-E-------E---C-----N-I---------------------F--S-H----------I-K-----E---------K-------------E-----------------------I------------QRM-WQ-Y-----------------------------FIEL--------------------------ILSTDM-AQH---FI--FI--D---R-----------A-------------------------K------K----L-L--------GSH-----------------------------------------------------------------------------------------------------------------------------------------------S--------------------E---------W--------------------------FT--------S-----qE--------------------N---RL-----LVM-----------------C-------------------L---L-IKI----A----DIS--N-----------------VA---RKFETAD------R---W-------------------------CAI---------LCEEFFR---------QG-----DL-------------E--R-------------------AN--------------GM-------A--------yS----S------------------------P---MN-----D-----R-----E--H--L--N----------------K-A---A----S--------------QL-G-F-YKNV-CLPLF----D-I------------------A------------S-------Q------I---V--GG----M--DD--V-VE----Q-VRSNM
>A2DYU6_TRIVA/820-1058
YHNWMHACDVTE-------YV--A-----------Y-----------E--------------------------------------------L---------------------------------------------kT-------------------------S-----------------------------------G--------------------F--------------------------------------------D-------------------E-------------------M-------------------L-------------------------S-------------------P------------------------------------------L----------------------------------E-K---FALLLSA-V---CHDANH--EG-FNN----IFNIK-A-------------------------Q--------TPL-GLL--F-------K-----DT---SV-METHH-LTVSI-DI-L-S---D-D-------S---Y-----N-L---------------------I--Y-S----------L-S-----E---------E-------------D-----------------------T------------KKM-WQ-M-----------------------------MIQN--------------------------ILATDM-AKH---FE--MI--K---T-----------T-------------------------K------A----L-V--------DAG-------------------------EF------------------------------------------------------------------------------------------------------------------------------------------------------------------------D-----LN--------K-----eE--------------------H---RR-----IAM-----------------S-------------------L---L-LKV----A----DIS--N-----------------VS---RPFELAD------N---W-------------------------CDI---------LNVEFYR---------QG-----DL-------------E--K-------------------AT--------------GI-------G--------lT----S------------------------P---LN-----D-----R-----E--H--P--D----------------K-P---K----S--------------QI-G-F-YNFV-CLPLY----N-V------------------V------------A-------T------I---F--PK----L--QV--N-AD----S-VKSNL
>A2E0E8_TRIVA/899-1137
YHNWTHAVDVTQ-------FM--S-----------H-----------A--------------------------------------------L---------------------------------------------vI-------------------------A-----------------------------------N--------------------L--------------------------------------------R-------------------E-------------------F-------------------F-------------------------T-------------------Q------------------------------------------Q----------------------------------E-I---LVLLTAC-I---CHDANH--DG-FSN----SYNLK-A-------------------------Q--------TPL-GIL--F-------K-----NQ---SV-METHH-CSVSI-SV-L-T---H-E-------E---S-----N-I---------------------F--N-I----------F-D-----D---------D-------------T-----------------------L------------AGI-WQ-L-----------------------------FIDL--------------------------IMATDM-AKH---FD--IL--D---A-----------I-------------------------K------A----Q-M--------LAG-------------------------HS---------------------------------------------------------------------------------------------------------------------------------------------------------------------W--K-----ED--------------pE--------------------F---RR-----LFM-----------------C-------------------L---L-IKA----A----DIS--N-----------------CV---REFQTAD------R---W-------------------------CDV---------LCEEFFK---------QG-----DL-------------E--R-------------------AQ--------------GM-------E--------yS----S------------------------P---MN-----D-----R-----E--H--L--D----------------K-A---K----S--------------QI-G-F-YKSV-CLPLF----E-L------------------L------------A-------E------I---E--PA----F--QV--F-VD----N-CKNNL
>A2E0V4_TRIVA/212-430
YHNWRHAVDVTQ-------FV--T-----------Y-----------Q--------------------------------------------I---------------------------------------------mI-------------------------S-----------------------------------G--------------------H--------------------------------------------E-------------------K-------------------V-------------------F-------------------------T-------------------K------------------------------------------F----------------------------------E-----FNLVVAA-I---CRDANH--DG-FTN----IYNIK-A-------------------------E--------TPL-GIL--Y-------K-----NQ---SV-METHH-CSIAI-QI-M-S---H-E-------E---T-----N-L---------------------L--A-T----------L-N-----Q---------D-------------E-----------------------C------------NEI-WS-L-----------------------------IIQY--------------------------ILATDM-ARH---FE--IL--K---R-----------F-------------------------I------D----I-Y--------DDS--------------------------D-----------F--------------TT---------------------------------------------------------------------------------------qR---------------------------------------------------------HD------------------------------------H---RV-----MLL-----------------Y-------------------M---I-LKC----G----DIS--N-----------------VS---RPFELVD------R---W-------------------------C-----------------D---------YC-----LK-------------N--D-------------------RS--------------HL-------D-----------------------------------------------------------------K------------------------A---K----S--------------QI-D-F-YTFV-TLPMF----Q-A------------------A------------V-------K------A---V--PA-L--N--VN--M-RQ----A-LSFNL
>A2E8N2_TRIVA/822-1060
YHNWTHAVDVTQ-------FM--V-----------Y-----------Q--------------------------------------------L---------------------------------------------eK-------------------------A-----------------------------------E--------------------L--------------------------------------------S-------------------K-------------------V-------------------F-------------------------S-------------------P------------------------------------------F----------------------------------E-I---LAILVAT-I---CHDANH--NG-FNN----QYNEK-A-------------------------Q--------LPL-GIL--F-------K-----DM---SV-LEVYH-CTVAI-GI-I-S---K-E-------K---T-----N-I---------------------F--T-G----------I-P-----E---------E-------------D-----------------------I------------PRI-WT-I-----------------------------IIHM--------------------------IKATDM-KLH---FS--IV--Q---K-----------A-------------------------Q------E----L-L--------DSG-------------------------KF------------------------------------------------------------------------------------------------------------------------------------------------------------DM-------N--D-----PA------------------------------------C---RL-----LSM-----------------Q-------------------L---L-LKV----S----DIS--N-----------------VS---RPFDFAN------K---W-------------------------CDI---------LNEEFFR---------QG-----DN-------------E--K-------------------KL--------------GL-------G--------lS----S------------------------P---LN-----D-----R-----E--N--A--D----------------K-P---K----G--------------QI-G-F-YNFI-CLPLY----N-V------------------V------------K-------R------I---F--PA----L--SV--N-AD----S-VSDNL
>A2E8W5_TRIVA/810-1048
YHNWTHAVDVVE-------YV--S-----------Y-----------E--------------------------------------------I---------------------------------------------tT-------------------------A-----------------------------------K--------------------L--------------------------------------------E-------------------N-------------------V-------------------L-------------------------T-------------------P------------------------------------------L----------------------------------E-I---FALLLSA-V---CHDAGH--DG-FNN----VYNEK-S-------------------------E--------TPL-GIL--F-------K-----SQ---SV-METHH-CTVAI-QI-L-S---N-D-------E---T-----N-L---------------------L--H-A----------L-N-----P---------T-------------D-----------------------I------------RKM-WN-M-----------------------------IIKL--------------------------ILATDM-AHH---FK--MV--K---D-----------T-------------------------G------A----L-L--------DEN--------------------------T---------------------------------------------------------------------------------------------------------------------------------------------------------------------F--D-----LK--------K-----dE--------------------H---RM-----LAM-----------------Q-------------------L---L-LKI----G----DIS--N-----------------VS---RPFKLAD------K---W-------------------------CDI---------LSEEFWR---------QG-----DN-------------E--I-------------------KN--------------GL-------G--------lS----S------------------------P---LN-----D-----R-----N--N--Q--D----------------K-P---K----G--------------QI-G-F-YNFV-CLPLY----Q-V------------------V------------A-------R------L---F--PP----L--EV--N-LN----S-VKANL
>A2EHB3_TRIVA/916-1154
YHNFTHAIDTMQ-------FM-aH-----------V-----------I--------------------------------------------I---------------------------------------------lC-------------------------G-----------------------------------L--------------------K--------------------------------------------D---------------------------------------V-------------------L-------------------------T-------------------Q------------------------------------------K----------------------------------E-I---LILLVAC-I---CHDANH--DG-FSN----NYNYK-A-------------------------Q--------TPL-SIL--F-------K-----GQ---SV-LETHH-CSVSI-TI-L-S---K-D-------E---S-----A-L---------------------F--N-N----------F-P-----D---------D-------------E-----------------------I------------ASV-WT-L-----------------------------FIDL--------------------------VMATDM-SKH---FD--IV--D---E-----------M-------------------------R------E----Y-L--------AMG---------------------------------------------------------------------------------------------------------------------------------------------------------------------------------------------------------LT--------W-----kD--------------------HpkgRL-----LFM-----------------K-------------------L---L-IKA----A----DIS--N-----------------CV---REFETAD------R---W-------------------------ADV---------LCEEFFR---------QG-----DL-------------E--R-------------------AL--------------GM-------E--------yD----G------------------------P---LH-----E-----R-----Q--H--L--N----------------K-Q---K----S--------------QL-G-F-YKSV-ALPLY----L-L------------------M------------E-------R------I---E--PG----F--SV--F-VT----N-VKNNM
>A2EIP4_TRIVA/1084-1323
YHNWRHAVDVMQ-------FV--A-----------Y-----------Q--------------------------------------------I---------------------------------------------lV-------------------------S-----------------------------------G--------------------C--------------------------------------------N-------------------T-------------------I-------------------L-------------------------S-------------------K------------------------------------------F----------------------------------E-I---FAILVAC-L---CHDVGH--DG-FTN----AFNEK-A-------------------------E--------TPL-GLL--F-------K-----NQ---SV-METHH-CSVSI-GI-L-S---K-E-------E---C-----N-I---------------------F--S-K----------L-Q-----P---------N-------------E-----------------------Y------------KNM-WI-L-----------------------------IIRL--------------------------ILATDM-AKH---FD--IL--K---D-----------I-------------------------N------Q----R-V--------DNG-------------------------EF---------------------------------------------------------------------------------------------------------------------------------------------------------------------D--L-----QK--------N-----eN--------------------D---RY-----SFL-----------------E-------------------I---L-IKC----G----DVS--N-----------------VS---RPFELAN------K---W-------------------------CDV---------LCEEFFR---------QG-----DL-------------E--Q-------------------AS--------------GM-------E--------yT----S------------------------P---LN-----D-----R-----A--H--L--D----------------K-P---K----S--------------QI-G-F-YTAV-CLPLF----Q-T------------------A------------A-------K------I---M--PK----L--QC--N-VD----Q-VQSNL
>A2ENJ2_TRIVA/832-1070
YHNWRHAVDVTQ-------YV--T-----------F-----------E--------------------------------------------L---------------------------------------------eT-------------------------S-----------------------------------G--------------------I--------------------------------------------V-------------------S-------------------K-------------------L-------------------------T-------------------K------------------------------------------F----------------------------------D-I---FALLVAA-I---CHDANH--DG-FTN----VYNVK-A-------------------------E--------TPL-GIL--F-------K-----NQ---SV-METHH-CAMAI-SV-I-S---K-E-------E---T-----N-I---------------------F--A-K----------L-N-----A---------E-------------Q-----------------------Y------------KKI-WT-T-----------------------------IINL--------------------------ILATDM-AKH---FT--FL--K---E-----------I-------------------------N------G----I-M--------DEG-------------------------KL------------------------------------------------------------------------------------------------------------------------------------------------------------------------S-----ID--------N-----pD--------------------D---VS-----YYL-----------------E-------------------L---I-LKC----A----DIS--N-----------------VS---RPFELAD------K---W-------------------------CDV---------LCEEFFR---------QG-----DL-------------E--M-------------------AQ--------------GM-------Q--------yT----S------------------------D---LN-----D-----R-----S--H--L--N----------------K-P---K----S--------------QI-G-F-YTFV-CLPLF----E-A------------------A------------A-------R------A---M--PP----L--QC--N-VD----Q-IRSNL
>A2EY05_TRIVA/672-910
YHNWTHAIDVLQ-------YV--S-----------Y-----------E--------------------------------------------I---------------------------------------------kL-------------------------T-----------------------------------N--------------------S--------------------------------------------H-------------------N-------------------H-------------------L-------------------------K-------------------S------------------------------------------Q----------------------------------E-L---LSVLVAA-L---CHDVGH--QG-FNN----AYNIN-V-------------------------K--------TPF-GIL--F-------K-----DT---SV-METFH-CAMAI-KI-L-Q---E-D-------D---T-----N-L---------------------F--Y-S----------L-N-----D---------N-------------D-----------------------L------------SNV-WS-W-----------------------------IIHL--------------------------ILATDM-AKH---FK--LI--K---E-----------M-------------------------N------D----T-I--------SSR--------------------------N---------------------------------------------------------------------------------------------------------------------------------------------------------------------L--D-----ME--------S-----eN--------------------D---RL-----CCM-----------------E-------------------M---I-MKV----A----DIS--N-----------------VS---RPFFIAD------K---W-------------------------CDV---------LQDEFWR---------QG-----DM-------------E--K-------------------QH--------------EL-------S--------yS----S------------------------P---LM-----S-----R-----E--G--Q--N----------------K-A---K----G--------------QI-G-F-YKAV-CIPLY----S-L------------------V------------A-------R------I---F--PE----L--NK--S-LD----S-VNANL
>A2F408_TRIVA/808-1046
YHNWRHACDVTQ-------FV--T-----------Y-----------E--------------------------------------------I---------------------------------------------iL-------------------------S-----------------------------------G--------------------A--------------------------------------------E-------------------K-------------------I-------------------L-------------------------S-------------------N------------------------------------------M----------------------------------E-L---FALIVAA-L---CHDANH--DG-FTN----VFNEK-A-------------------------E--------TPL-GIL--F-------K-----NQ---SV-METHH-CEVAI-GI-I-S---K-E-------E---T-----N-L---------------------F--A-K----------L-K-----S---------Q-------------D-----------------------F------------KFM-WT-T-----------------------------IIEL--------------------------ILATDM-SKH---FT--LL--K---E-----------F-------------------------K------A----L-N--------DEG-------------------------KW------------------------------------------------------------------------------------------------------------------------------------------------------------------------D-----KT--------Q-----pD--------------------I---RL-----RMM-----------------K-------------------L---L-LKT----A----DIS--N-----------------VS---RPFELAD------R---W-------------------------CDV---------LCEEFFR---------QG-----DL-------------E--M-------------------AS--------------GM-------Q--------yT----S------------------------D---LN-----D-----R-----E--H--L--D----------------K-P---K----S--------------QI-G-F-YTFV-CLPLY----Q-A------------------T------------A-------Q------A---F--PP----L--EV--N-VQ----Q-VQSNL
>A2F4K8_TRIVA/824-1059
FHNKLHSLDCIQ-------FF--M-----------F-----------M--------------------------------------------N---------------------------------------------qL-------------------------G-----------------------------------T--------------------L--------------------------------------------G-------------------Q-------------------V-------------------L-------------------------N-------------------V------------------------------------------V----------------------------------E-M---HAILASI-F---CYSMKH--DG-TTD----IYNEH-A-------------------------N--------TIN-YRV--F-------G-----PK----V-LSARA-RATLL-DI-Y-S---K-E-------G---M-----------------------------L--G-E----------M-S-----Q---------N-------------D-----------------------K------------NYF-WN-V-----------------------------STTL--------------------------LQSIDP-ADI---QP--LI--N---K-----------L-------------------------K------E----I-V--------KTS-------------------------LV------------------------------------------------------------------------------------------------------------------------------------------------------------------------D-----LT--------N-----tE--------------------H---RL-----III-----------------E-------------------L---I-FRA----A----IIG--W-----------------TV---RPFGISS------R---W-------------------------QDL---------RAQESFA---------LG-----EK-------------E--N-------------------SQ--------------GL-------V--------yS----S------------------------P---MN-----S-----P-----D--L-----Y----------------VrP---K----S--------------AI-D-V-LVNQ-SMPLF----E-A------------------L------------S-------L------A---F--TE----M--KS--L-LD----A-AVENK
>A2FBN7_TRIVA/832-1070
YHNWIHAVDVVQ-------YV--S-----------Y-----------E--------------------------------------------M---------------------------------------------rL-------------------------G-----------------------------------E--------------------L--------------------------------------------E-------------------N-------------------I-------------------F-------------------------T-------------------K------------------------------------------F----------------------------------E-I---FAMLVAA-V---CHDAGH--SG-FNN----IYNVK-A-------------------------E--------TPL-GIL--F-------K-----EQ---SV-METYH-CTVAI-SI-L-T---R-K-------E---C-----N-L---------------------F--H-S----------I-T-----E---------E-------------A-----------------------Q------------KQM-WT-L-----------------------------IIKL--------------------------ILATDM-AFH---FK--MV--K---A-----------A-------------------------T------E----F-M--------DAG--------------------------P---------------------------------------------------------------------------------------------------------------------------------------------------------------------F--N-----PN--------D-----pE--------------------Q---RL-----IAF-----------------Q-------------------L---V-LKT----A----DIS--N-----------------VS---RPFKVAD------K---W-------------------------CDV---------LCEEFFR---------QG-----DK-------------E--K-------------------AQ--------------AF-------G--------lT----S------------------------P---LN-----D-----R-----D--N--P--D----------------K-P---K----S--------------QI-G-F-YNFV-CIPLY----S-V------------------I------------S-------R------I---F--PK----F--EV--N-LN----S-VKSNL
>A2FKH2_TRIVA/811-1050
YHNWRHAVDVTQ-------FV--T-----------Y-----------E--------------------------------------------L---------------------------------------------iT-------------------------S-----------------------------------G--------------------Y--------------------------------------------D-------------------K-------------------I-------------------L-------------------------S-------------------S------------------------------------------F----------------------------------E-L---YGLLVAC-L---CHDANH--DG-FTN----VYNVK-A-------------------------E--------TPL-GIL--F-------K-----NQ---SV-METHH-CAIAI-DI-I-S---K-E-------E---T-----N-I---------------------F--A-S----------L-N-----P---------A-------------E-----------------------Y------------KKM-WS-L-----------------------------IINL--------------------------ILITDM-AKH---FT--FL--K---E-----------F-------------------------N------G----L-F--------DAG-------------------------EW---------------------------------------------------------------------------------------------------------------------------------------------------------------------K--P-----KE--------N-----pQ--------------------H---FL-----MLM-----------------Q-------------------M---L-LKC----G----DIS--N-----------------VS---RPFELAD------K---W-------------------------CDV---------LCEEFFR---------QG-----DL-------------E--Q-------------------AQ--------------GM-------N--------yT----S------------------------D---LN-----D-----R-----A--H--L--D----------------K-P---K----S--------------QI-G-F-YTFV-CLPLY----Q-A------------------T------------A-------K------A---I--PK----L--QV--N-VD----Q-VNSNL
>A2FQ29_TRIVA/905-1134
YHNFLHAVDVMQ-------FA--V-----------Y-----------L--------------------------------------------L---------------------------------------------kK-------------------------S-----------------------------------K--------------------L--------------------------------------------E-------------------S-------------------E-------------------I-------------------------S-------------------K------------------------------------------F----------------------------------E-I---LGLIISC-L---CHDINH--DG-FSN----SYNEK-A-------------------------Q--------TPL-GIL--Y-------K-----NQ---SV-LETHH-CSVCI-SI-M-T---R-E-------D---C-----N-L---------------------L--K-S----------L-N-----I---------S-------------D-----------------------T------------QKM-WN-L-----------------------------IINL--------------------------ILITDM-AKH---FE--FL--Q---E-----------L-------------------------D------K----I-I--------NEK-------------------------RD---------------------------------------------------------------------------------------------------------------------------------------------------------------------W--R-----QN------------------------------------D---RQ-----TIL-----------------Q-------------------M---I-IKL----S----DIS--T-----------------IF---RKFELAD------R---W-------------------------TAV---------LCEEFFR---------QG-----DL-------------E--K-------------------AA--------------GM-------E--------yT----S------------------------P---LN-----D-----R-----E--H--L--D----------------K-S---K----S--------------QI-G-F-YTNV-CLP-------------------------------------------------------F---A--NK----A--AQ--I-LD----G-LDDAL
>A2FQB0_TRIVA/800-1034
YHNWRHACDVVQ-------FV--S-----------F-----------V--------------------------------------------L---------------------------------------------qS-------------------------I-----------------------------------N--------------------A--------------------------------------------K-------------------E-------------------I-------------------F-------------------------E-------------------P------------------------------------------I----------------------------------E-I---SAIFIAA-I---CHDAGH--DG-YSN----IFNRQ-A-------------------------S--------TPL-GQI--Y-------S-----GK---NC-EELFH-LSLIA-RV-V-N---S-P-------E---C-----N-I---------------------F--S-N----------M-T-----H---------A-------------T-----------------------M------------AKF-WA-M-----------------------------MIRM--------------------------IIDTDL-EVF---SQ--VM--S---N--------------------------------------------N----S-L--------NNL---------------------------------------------------------------------------------------------------------------------------------------------------------------------------------------------------D-----MK--------N-----qN--------------------S---RI-----KVL-----------------S-------------------L---I-LIL----S----NIS--N-----------------VA---RPFDVAM------R---W-------------------------LDC---------LSTEYYK---------QG-----DI-------------E--K-------------------SL--------------GM-------K---------Y----T------------------------N---VA-----N-----N-----R--A--L-pD----------------K-P---K----E--------------QS-N-F-INTY-ALPLS----K-V------------------V------------A-------T------L---F--PA----L--DV--I-CK----S-IATNL
>A2FS48_TRIVA/1-162
---------------------------------------------------------------------------------------------------------------------------------------------------------------------------------------------------------------------------------------------------------------------------M---------------------------------------------------------------------------------------------------------------------------------------------------------------------------------------------------------------------------------S---------------------------------------------------------------------------I-DI-I-S---D-E-------N---Y-----N-I---------------------I--H-A----------L-D-----E---------K-------------D-----------------------T------------KKF-WQ-M-----------------------------MIKF--------------------------ILGTDM-ARH---YD--II--K---A-----------V-------------------------K------A----K-I--------EAG-------------------------EF------------------------------------------------------------------------------------------------------------------------------------------------------------------------N-----LE--------N-----eE--------------------D---RK-----SAM-----------------G-------------------L---I-MKV----A----DIS--S-----------------VA---RPFEIAN------K---W-------------------------VDI---------LNNEYFR---------QG-----DR-------------E--K-------------------SS--------------GM-------G--------lT----S------------------------P---QN-----D-----R-----E--H--P--D----------------K-P---K----S--------------QI-G-F-YNFV-CLPLY----N-T------------------V------------A-------T------I---F--PE----L--QA--N-VE----Q-LKSNL
>A2FZL3_TRIVA/843-1082
YHNWIHAIDVLQ-------YV--S-----------Y-----------Q--------------------------------------------C---------------------------------------------kI-------------------------T-----------------------------------N--------------------A--------------------------------------------D-------------------S-------------------I-------------------L-------------------------T-------------------H------------------------------------------L----------------------------------E-L---LAVCVAA-I---CHDAGH--EG-YNN----NYNIN-A-------------------------Q--------TPL-GIL--F-------K-----DR---SV-METYH-CTVAI-QI-L-K---N-E-------E---S-----N-I---------------------L--Y-A----------L-T-----H---------N-------------E-----------------------L------------QII-WK-W-----------------------------IIHL--------------------------ILATDM-ANH---FK--LI--K---Q-----------A-------------------------E------E----T-L--------EQG----------------------------------------------------------------------------------------------------------------------------------------------------------------------------------------A-------L--N-----LK--------N-----eS--------------------D---RL-----MAM-----------------E-------------------L---I-MKV----A----DIS--N-----------------VS---RPFKYAD------Q---W-------------------------CEV---------LSEEFWR---------QG-----DS-------------E--K-------------------SL--------------GL-------P--------yS----G------------------------P---LM-----N-----R-----E--Q--S-tN----------------K-A---K----G--------------QV-N-F-YTFL-CLPLY----K-V------------------I------------A-------R------I---F--PE----L--TV--N-LE----S-MQNNL
>A2G2M9_TRIVA/856-1094
YHNWIHAIDVLQ-------YI--S-----------Y-----------Q--------------------------------------------V---------------------------------------------rI-------------------------T-----------------------------------N--------------------S--------------------------------------------H-------------------K-------------------I-------------------L-------------------------T-------------------Q------------------------------------------F----------------------------------E-L---LAVCVAA-L---CHDAGH--QG-LNN----AFNVN-A-------------------------E--------TPL-GIL--F-------K-----DQ---SV-METFH-CTVAI-RI-L-S---Q-P-------E---T-----N-L---------------------F--H-S----------L-N-----T---------K-------------E-----------------------L------------TVI-WK-W-----------------------------IIHL--------------------------ILATDM-AFH---FK--LI--K---Q-----------G-------------------------N------E----A-L--------EAG----------------------------------------------------------------------------------------------------------------------------------------------------------------------------------------V-------I--N-----LK--------E-----eA--------------------H---RL-----MCM-----------------E-------------------L---V-MKV----S----DIS--N-----------------VS---RPFKYAD------K---W-------------------------CEV---------LSEEFWR---------QG-----DK-------------E--K-------------------EL--------------GL-------P--------yS----G------------------------P---LM-----N-----R-----E--G--Q--N----------------K-P---K----G--------------QV-G-F-YNFV-CLPLY----T-L------------------I------------A-------R------I---F--PE----L--TV--N-LE----S-VKSNL
>A2G4P7_TRIVA/1077-1314
FRSFAHTLDTFK-------YL--V-----------R-----------A--------------------------------------------L---------------------------------------------kF-------------------------E-----------------------------------E--------------------L--------------------------------------------M-----------------------------------------------------------S-------------------------T-------------------P------------------------------------------K----------------------------------NkC---LSMLLAS-L---CCELDR--PN-FEE----LGEVA-L----------------EA-------I--------AEC-NGI--C-------V-----DS-g----------CNSLT-EI-I-R---V-E-------E---C-----N-I---------------------L--E-N----------I-K-----E---------D-------------E-----------------------Q------------RNI-WK-D-----------------------------TFRF--------------------------AHATDL-SRH---FE--IM--D---T-----------L-------------------------Q------Q----C-L--------EEE-------------------------DG---------------------------------------------------------------------------------------------------------------------------------------------------------------------F--D-----SS--------K-----eT--------------------H---LN-----AML-----------------D-------------------A---V-MKC----A----DLH--D-----------------VI---LPLNELE------E---K-------------------------RYE---------FSRDFFM---------FG-----EI-------------L--R-------------------CK--------------GM-------F---------F----D------------------------G---EA-----S-----R-----T--T--I--N----------------Q-K---E----S--------------NL-G-F-FMYI-CLPLF----A-A------------------V------------G-------K------SiagF--EP-D--V--DN--L-LA----A-IAHFR
===cluster2===
>A2EAR4_TRIVA/973-1195
FHDFANAVSTTQ-------FA--F-----------W-----------L--------------------------------------------M---------------------------------------------mL-------------------------N-----------------------------------K--------------------L--------------------------------------------Y-------------------I-------------------Q-------------------F-------------------------T-------------------K------------------------------------------I----------------------------------E-L---LSFFVAA-L---CHDLGHsdRI-TVN----A-QVQ-A-----------------------------------AL-DVL--Y-------K-----DQ---PV-NETFH-CAALI-YL-L-A---Q-P-------T---C-----N-I---------------------L--E-N----------L-D-----S---------G-------------Y-----------------------V------------NDF-WT-L-----------------------------CIDL--------------------------MLSLDP-SQH---AK--LI--E---E-----------M-------------------------D------I----R-L--------NRG--------------------------P---------------------------------------------------------------------------------------------------------------------------------------------------------------------F--D-----FK--------D-----kA--------------------A---KA-----LLL-----------------K-------------------L---M-LKS----A----VTA--E-----------------VF---RPFDPTK------P---W-------------------------TTS---------VNKLSVV---------AS-----KG-------------D--Q-------------------KV--------------LL-------E---------------------------------------E---M------------------T--K-----------------------------------------------------Y-LNET-STPLV----R-V------------------L------------L-------R------T---M--TN----V--QP--L-SD----Q-LKLNM
>A2GGE8_TRIVA/277-498
FHNFNHAVDVTQ-------MA--Y-----------M-----------I--------------------------------------------V---------------------------------------------kV-------------------------G-----------------------------------R--------------------L--------------------------------------------F-------------------S-------------------N-------------------F-------------------------T-------------------K------------------------------------------L----------------------------------E-I---LALLVSA-I---CHDMGH--RGkMGT----SSKVQ-T-----------------------------------PL-SLL--F-------K-----DQ---PV-METFH-CSSAI-KT-I-G---K-P-------S---C-----N-I---------------------L--S-S----------L-N-----A---------D-------------Q-----------------------L------------HDF-WV-L-----------------------------VIDT--------------------------ILSTET-SQH---QK--II--D---D-----------A-------------------------K------L----S-F--------APD-------------------------ET---------------------------------------------------------------------------------------------------------------------------------------------------------------------L--P-----LA--------N-----tQ--------------------Q---RA-----RMM-----------------K-------------------L---I-LRI----G----NLA--S-----------------CA---RPFDSTK------S---W-------------------------SSV---------LSDEFTD------------------------------------------------------DS--------------EN-------A--------------------------------------------------------G-----E--K--TpqE----------------I-A---R----W--------------NA-D-H-LKAI-AAPAF----E-L------------------L------------S----------------------K----A--VP--L-LK----G-I--GK
>Q8STT1_ENCCU/94-327
YHNLDHLVNTLC-------FG--D-----------F-----------I--------------------------------------------L---------------------------------------------qR-------------------------L-----------------------------------G--------------------E--------------------------------------------G-------------------G-------------------Y------------------tL-------------------------P-------------------I------------------------------------------L----------------------------------D-K---MCLMIAL-G---LHDIGH--PG-ERN----RGKIG-A------------------------------------L-SSS--Y-------G-----GP-k-AIsFELIH-ASICR-KM-V-S---A-Y-------R---H-----T-L---------------------F--A-G----------L-D-----D---------A-------------E-----------------------T------------ERR-QG-F-----------------------------IEKM--------------------------IFATDL-KLN---AE--II--G---A-----------F-------------------------D------A----K-Y--------FEK-------------------------ET-----------Q--------------GS---------------------------------------------------------------------------------------mE--------------------R---------RVRN-----GV-------G--G-----EI----------------------------------------SE-----IEL-----------------M-------------------M---I-MKI----A----DLS--S-----------------CY---KDYRIFN------K---N-------------------------SIA---------FWAEVYD---------DD-----DY-------------N--R-------------------TL--------------EN-------I----------------------------------------------------------------------------------------------S----E--------------DI-D-L-LEGI-SIPLA----D-S------------------F------------S-------L------V---F--GD----L--RF--L-YD----Q-ALANL
===cluster3===
>A2DM77_TRIVA/821-1045
FHNFYLAIDQLQ-------FL--N-----------I-----------L--------------------------------------------I---------------------------------------------nE-------------------------G-----------------------------------N--------------------L--------------------------------------------E-------------------R-------------------I-------------------L-------------------------Q-------------------P------------------------------------------T----------------------------------E-F---LALIIAT-L---CHDMGH--DG-VDN----KYLRE-T-------------------------N--------SPIfAAFpeY-------P-----N--------ENHH-FVILI-EV-I-K---R-S-------G---L-----------------------------F--N-N----------I-N-----L---------Q-------------D-----------------------T------------TAI-WG-V-----------------------------IRDL--------------------------ILSSNCdPKE---LQ--KE--T---N-----------E-------------------------I------V----M-N--------GPP---------------------------------------------------------------------------------------------------------------------------------------------------------------------------------------------------D-----MQ--------N-----pR--------------------T---RK-----VLM-----------------R-------------------L---L-VNI----C----DWS--Y-----------------SM---RSWDVCD------K---W-------------------------SFN---------LFAEHFM---------QG-----DL-------------M--T-------------------EL--------------GL-------K---------P----D------------------------E---HY-----L-----R-----G--K-----P----------------V-E---K----Q----------------------KET-VWCIE----E-E------------------L------------I-------R------L---T--TL----I--SK--I-VP--------DFQ
>A2E5S0_TRIVA/1039-1265
FYNWQRAVASAQ-------FV--Y-----------Y-----------I--------------------------------------------L---------------------------------------------tT-------------------------T-----------------------------------D--------------------L--------------------------------------------K-------------------N-------------------I-------------------L-------------------------T-------------------D------------------------------------------L----------------------------------E-K---LALIVST-I---CHDIDY--TS-VDD----SNQ-S-T-------------------------E--------IAL-AVL--Y-------H-----NR---PV-MEMHH-CEHTI-SI-L-E---R-S-------E---E-----N-I---------------------L--E-T----------L-N-----A---------D-------------D-----------------------S------------QSC-WK-M-----------------------------IISL--------------------------ILGTNM-AKH---FN--TV--T---T-----------L-------------------------QslifpnK----M-I--------NMK---------------------------------------------------------------------------------------------------------------------------------------------------------------------------------------------------------LE---------------E--------------------H---RL-----LIM-----------------Q-------------------F---I-IKA----S----DAS--Y-----------------AC---RNFPVCQ------R---E-------------------------GTK---------AYKMF------------T-----DK-------------T--A-------------------IG--------------KL-------F--------------------------------------------------------------Q--R-----Y----------------L-V---N----S--------------QV-G-F-IILY-AEPMF----T-L------------------L------------T-------H------V---F--PS----V--DP--L-LE----Q-VKLNL
===cluster4===
>A2DM90_TRIVA/211-447
YHNWRHATDATQ-------FV--F-----------Y-----------L--------------------------------------------I---------------------------------------------tM-------------------------P-----------------------------------H--------------------V--------------------------------------------E-------------------E-------------------M-------------------L-------------------------P-------------------P------------------------------------------L----------------------------------D-R---FALLLSV-I---CHDLEH--NG-HTN----DYHRK-V-------------------------N--------SEF-SQE--A-------G-----PD-l-PP-LENHH-QKLAK-VL-I-Q---K-H-------L---K-----Y-T---------------------L--E-H----------L-T-----D---------E-------------Q-----------------------K------------ENM-FR-F-----------------------------ITEI--------------------------IFSTDM-GKH---KF--YL--E---K-----------I-------------------------V------A----N-I--------GKF-------------------------DG----------------------------------------------------------------------------------------------------------------------------------------------------------------------------------------S-----iE--------------------L---RI-----LTC-----------------Q-------------------A---I-MKL----A----DLS--N-----------------TC---RPFDDSC------K---M-------------------------AKR---------LNDEWFI---------QG-----DD-------------E--K-------------------KL--------------GL-------P---------I----S------------------------N---GM-----D-----R-----D--H--P-tP----------------L-P---K----G--------------QI-G-F-YKFC-TQQLL----E-A------------------D------------Q-------K------F---F--GC----F--QD--I-GN----Q-FFSNL
>A2EA57_TRIVA/862-1085
FHNFRHSVDCLQ-------FV--Y-----------Y-----------T--------------------------------------------L---------------------------------------------lK-------------------------S-----------------------------------R--------------------L--------------------------------------------C-------------------N-------------------K-------------------L-------------------------D-------------------P------------------------------------------H----------------------------------Q-I---VGLLFAT-L---LHDVSH--NG-YND----EYHKN-N-------------------------K--------THL-YFV--D-------N-----NY----P-METYH-CKVAS-KI-I-D-----------------------E-Y---------------------F--P-N----------M-N-----Q---------S-------------F----------------------------------------WS-M-----------------------------FIPC--------------------------IKAT---------------------S-----------I-------------------------L------K----L-V--------EMS--------------------------------------------------------------------------------------------------------------------------------------------------------------------------------SR-----IV-------M--K-----TD--------E-----iS--------------------N---DF-----VFI-----------------S-------------------S---F-V------C----SMS--N-----------------TAnsfRTFEFGK------I---M-------------------------ANN---------IFKELTE---------LN-----EI-------------E--K-------------------SK--------------NL-------P---------L----S------------------------N---ML-----P-----I-----G--S--F-dN----------------V-E---S----L--------------ES-A-F-ITTT-AMPAM----R-A------------------L------------T-------T------L---F--PD----M--SD--I-YV----Q-LEENK
>A2EPA8_TRIVA/211-440
YHNWRHATDATQ-------FV--Y-----------Y-----------F--------------------------------------------V---------------------------------------------sM-------------------------E-----------------------------------P--------------------V--------------------------------------------S-------------------K-------------------M-------------------L-------------------------T-------------------S------------------------------------------L----------------------------------D-K---FALLLSV-I---CHDLEH--NG-HTN----DYHRK-T-------------------------N--------SDF-AKE--S-------G-----PD-l-PP-LENHH-QNLAK-VL-V-R---K-F-------L---T-----Y-T---------------------L--D-H----------L-S-----E---------S-------------K-----------------------K------------DDL-FK-L-----------------------------ITEI--------------------------IFSTDM-SKH---KY--FV--D---K-----------I-------------------------N------E----N-V--------GKL-------------------------DS----------------------------------------------------------------------------------------------------------------------------------------------------------------------------------------S-----lE--------------------S---HI-----LAC-----------------Q-------------------A---I-MKL----A----DLS--N-----------------TC---RLFQDGA------K---M-------------------------AKR---------LTEEWYL---------QG-----DD-------------E--R-------------------RL--------------GL-------P---------I----S------------------------K---GM-----D-----R-----N--N--P-tP----------------L-P---V----D--------------QI-G-F-YK-------Y----C-T------------------L------------Q-------L------L---M--AD-------QK--Y-FG----C-FEDVV
>A2F9J4_TRIVA/865-1102
YHNWTHACDVMQ-------FV--F-----------S-----------C--------------------------------------------I---------------------------------------------iR-------------------------G-----------------------------------H--------------------L--------------------------------------------R-------------------Q-------------------Y-------------------L-------------------------N-------------------D------------------------------------------L----------------------------------E-I---FALLLAA-I---CHDVDH--HG-LNN----AFHKK-A-------------------------R--------TPL-GIL--Y-------E-----DK---PV-MEMHH-CATAI-RL-L-A---M-P-------E---H-----D-I---------------------L--E-G----------IeS-----Y---------A-------------D-----------------------K------------CHF-YE-F-----------------------------FIKI--------------------------ILATDM-EKH---MQ--YI--K---D-----------F-------------------------E------E----V-T--------KEF---------------------------------------------------------------------------------------------------------------------------------------------------------------------------------------------------D-----KR--------N-----eK--------------------H---RL-----LLA-----------------Q-------------------I---V-IKA----G----DLS--N-----------------TT---RAFDTAA------A---M-------------------------ATN---------LMEEFFK---------QG-----DL-------------E--S-------------------KL--------------GV-------E---------I----T------------------------P---MC-----D-----R-----S--K--A-tH----------------I-S---C----S--------------QV-G-F-YGFC-ASPLL----T-A------------------L------------G-------K------F---I--TS----L--AD--N-TE----Q-LEKNK
>A2FSQ8_TRIVA/798-1014
YHNWSHAVDTLQ-------FL--Y-----------Y-----------L--------------------------------------------Y---------------------------------------------yR-------------------------A-----------------------------------N--------------------L--------------------------------------------T-------------------K-------------------Y-------------------F-------------------------D-------------------E------------------------------------------L----------------------------------Q-K---TCLFISA-L---CHDVSH--NG-FSS----YYHVS-A-------------------------Q--------SRT-ALL--F-------G-----NE---SP-MEILS-FSKTA-EL-L-E-------------K---S-----D-F---------------------F--E-K----------V-D-----K---------P-------------E--------------------------------------F-WG-F-----------------------------MQNL--------------------------FVATDE-GKS---SL--TL--D---T-----------Y-------------------------V------T----N-N--------TNP-----------------------------------------------------------------------------------------------------------------------------------------------T--------------------E---------IGKF-----FI-------Y--L-----AN----------------------------------------------------------------------------------------------------------YA--N-----------------FV---RPYEYFH------A---V-------------------------CEL---------VYKEKQT---------EN-----LR-------------S--D-------------------PT--------------WA-------K---------I----L------------------------P---QT-----A-----K-----E--L----------------------------T----S-----------------E-H-YTEK-VMPAL----T-L------------------L------------S-------Q------N---F--PA----L--ED--I-EK----R-IKENI
>A2GFY4_TRIVA/211-451
YHNWRHACDACQ-------FV--Y-----------F-----------A--------------------------------------------L---------------------------------------------lQ-------------------------K-----------------------------------P--------------------I--------------------------------------------E-------------------H-------------------F-------------------I-------------------------Q-------------------P------------------------------------------I----------------------------------D-Y---FSLMTAA-I---CHDVGH--NG-RSN----DFHRQ-V-------------------------N--------SKY-AQE--S-------G-----SN-q-PP-LEYHH-QKITI-EF-L-S---N-E-------F---S-----K-S---------------------I--Q-T----------F-N-----D---------E-------------T-----------------------R------------RIY-FK-F-----------------------------VSNI--------------------------ILATDM-SKH---QD--YI--V---S-----------F-------------------------N------N----I-A--------GSY---------------------------------------------------------------------------------------------------------------------------------------------------------------------------------------------------------KD--------T-----eD--------------------E---RL-----LAC-----------------Q-------------------A---I-MKL----A----DLS--N-----------------TC---RPFGEAA------T---M-------------------------SAQ---------LQEEWYT---------QG-----DE-------------Q--L-------------------KR--------------GL-------E---------I----T------------------------K---GF-----D-----R-----N--N--K-tP----------------L-P---Q----G--------------QV-G-F-YKYV-TLKLLl-adQ-K------------------L------------F-------N------A---F--DG-C--I--QQ--F-NT----N-LAEWE
===cluster5===
>A2EE12_TRIVA/779-1012
YHSWVKVVSIAQ-------FV--Y-----------R-----------I--------------------------------------------L---------------------------------------------sS-------------------------S-----------------------------------H--------------------D--------------------------------------------V-----------------------------------------------------------F-------------------------S-------------------K------------------------------------------V----------------------------------E-I---ISLIIAS-L---LVYSGH--DG-TDD----SYHKR-L-------------------------M--------TTE-AII--A-------G-----SR---SV-----H-VHLAV-T----------K-------S---M-----H-I---------------------L--S-K----------F-K-----N---------K-------------L-----------------------F------------FED-VD-S-----------------------------IMKS--------------------------IIS------F---IM--SQ--E---T-----------I-------------------------A------T----A-T--------EEL------------------------sKV----------------------------------------------------------------------------------------------------------------------------------------------------IDS-----HQ-------F--D-----IT--------C-----eT--------------------H---RQ-----LFL-----------------Q-------------------C---M-FNM----C----LYD--E-----------------FA---RSNEISD------K---W-------------------------EYL---------YSLERFS---------LG-----TR-------------E--V-------------------EA--------------KLty--sskH--------nC----Q------------------------E---LY-----N-----K-----K--Q-----C----------------V-L---K----R--------------MA-G---LEKL-VKVVS----A-A------------------P------------V-------K------D---V--QH----I--GI--V-GP----S-FNRNK
>A2FET3_TRIVA/891-1124
YHNWNHAVETVQ-------LC--Y-----------S-----------I--------------------------------------------V---------------------------------------------kR-------------------------G-----------------------------------K--------------------M--------------------------------------------S------------------pR-------------------A-------------------I-------------------------N-------------------P------------------------------------------M----------------------------------Q-T---TALILAC-L---LHDICH--DG-TSN----EYHIK-A-------------------------K--------SSL-YHV--F-------G-----DD---CP-LENSS-LTRSV-RL-L-K-------------S---Q-----P-F---------------------F--V-C----------I-N-----N---------E-------------E--------------------------------------F-WL-F-----------------------------FKEC--------------------------LLATDI-------KK--YE--E---T-----------I-------------------------Q------N----Y-Q--------QCA-------------------------RN---------------------------------------------------------------------------------------------------------------------------------------------------------------------F--D-----SK--------N-----lI--------------------H---SV-----SLA-----------------K-------------------L---V-ITV----A----NIS--N-----------------VV---RPFSQAQ------Q---V-------------------------AEN---------LETETDE---------TN-----EK-------------L--R-------------------TL--------------GI-------K--------eQ----T------------------------F---VY-----W-----K-----C--E--S-dE----------------L-P---N----I--------------EM-K-F-IQEV-ATPLI----K-A------------------I------------T-------G------S---F--PE----L--ND--L-NT----S-LEETK
===cluster6===
>PDE9A_HUMAN/311-547
FHNFRHCFCVAQ-------MM--Y-----------S-----------M--------------------------------------------V---------------------------------------------wL-------------------------C-----------------------------------S--------------------L--------------------------------------------Q-------------------E-------------------K-------------------F-------------------------S-------------------Q------------------------------------------T----------------------------------D-I---LILMTAA-I---CHDLDH--PG-YNN----TYQIN-A-------------------------R--------TEL-AVR--Y-------N-----D--i-SP-LENHH-CAVAF-QI-L-A---E-P-------E---C-----N-I---------------------F--S-N----------I-P-----P---------D-------------G-----------------------F------------KQI-RQ-G-----------------------------MITL--------------------------ILATDM-ARH---AE--IM--D---S-----------F-------------------------K------E----K-M--------ENF---------------------------------------------------------------------------------------------------------------------------------------------------------------------------------------------------D-----YS--------N-----eE--------------------H---MT-----LLK-----------------M-------------------I---L-IKC----C----DIS--N-----------------EV---RPMEVAE------P---W-------------------------VDC---------LLEEYFM---------QS-----DR-------------E--K-------------------SE--------------GL-------P---------V----A------------------------P---FM-----D-----R-----D--K--V--T----------------K-A---T----A--------------QI-G-F-IKFV-LIPMF----E-T------------------V------------T-------K------L---F--PM----V--EE-iM-LQ----P-LWESR
>PDE9A_MOUSE/250-486
FHNFRHCFCVTQ-------MM--Y-----------S-----------M--------------------------------------------V---------------------------------------------wL-------------------------C-----------------------------------G--------------------L--------------------------------------------Q-------------------E-------------------K-------------------F-------------------------S-------------------Q------------------------------------------M----------------------------------D-I---LVLMTAA-I---CHDLDH--PG-YNN----TYQIN-A-------------------------R--------TEL-AVR--Y-------N-----D--i-SP-LENHH-CAIAF-QI-L-A---R-P-------E---C-----N-I---------------------F--A-S----------V-P-----P---------E-------------G-----------------------F------------RQI-RQ-G-----------------------------MITL--------------------------ILATDM-ARH---AE--IM--D---S-----------F-------------------------K------E----K-M--------ENF---------------------------------------------------------------------------------------------------------------------------------------------------------------------------------------------------D-----YS--------N-----eE--------------------H---LT-----LLK-----------------M-------------------I---L-IKC----C----DIS--N-----------------EV---RPMEVAE------P---W-------------------------VDC---------LLEEYFM---------QS-----DR-------------E--K-------------------SE--------------GL-------P---------V----A------------------------P---FM-----D-----R-----D--K--V--T----------------K-A---T----A--------------QI-G-F-IKFV-LIPMF----E-T------------------V------------T-------K------L---F--PV-V--E--ET--M-LR----P-LWESR
>Q29FT2_DROPS/1-157
--------------------------------------------------------------------------------------------M---------------------------------------------kT-------------------------T-----------------------------------A--------------------T--------------------------------------------R-----------------------------------------------------------------------------------------------------------------------------------------------------------------------------------------------------------------------------KIQ-S---------------------------------------------------K-----FR-------------RQTG-AL-G-G------------------------------------------------------------------------------------------------------------------------------------STI-RE-G-----------------------------IIRC--------------------------ILATDM-ARH---NE--IL--T---Q-----------F-------------------------M------E----I-T--------PIF-------------------------DY---------------------------------------------------------------------------------------------------------------------------------------------------------------------S--N-----RA----------------------------------------HI-----NLL-----------------C-------------------M---IlIKV----A----DIS--N-----------------EA---RPMDVAE------P---W-------------------------LDR---------LLQEFFA---------QS-----AA-------------E--K-------------------SE--------------GL-------P---------V----T------------------------P---FM-----D-----P-----D--K--V--S----------------K-P---G----S--------------QV-R-F-IGLV-LLPLF----E-A------------------L------------G-------E------L---V--PE----L--TE--L-II-------IPVR
>Q3SZC3_BOVIN/250-486
FHNFRHCFCVAQ-------MM--Y-----------S-----------M--------------------------------------------I---------------------------------------------wC-------------------------C-----------------------------------R--------------------L--------------------------------------------Q-------------------E-------------------K-------------------F-------------------------S-------------------Q------------------------------------------M----------------------------------D-I---LVLMTAA-I---CHDLDH--PG-YNN----TYQIN-A-------------------------R--------TEL-AVR--Y-------N-----D--i-SP-LENHH-CAVAF-QI-L-N---Q-P-------E---C-----N-I---------------------F--S-N----------V-S-----P---------E-------------G-----------------------F------------KQI-RQ-G-----------------------------MITL--------------------------ILATDM-ARH---AE--IM--D---S-----------F-------------------------K------E----K-M--------ENF---------------------------------------------------------------------------------------------------------------------------------------------------------------------------------------------------D-----YS--------N-----kE--------------------H---MT-----LLK-----------------M-------------------I---L-IKC----C----DIS--N-----------------EV---RPMEVAE------P---W-------------------------VDC---------LLEEYFM---------QS-----DR-------------E--K-------------------SE--------------GL-------P---------V----A------------------------P---FM-----D-----R-----D--K--V--T----------------K-A---T----A--------------QI-G-F-IKFV-LIPMF----E-T------------------V------------T-------K------L---F--PV----V--EE-lM-LQ----P-LWESR
>Q4KL87_XENLA/90-325
FHNFYHGFSVTQ-------MM--Y-----------C-----------V--------------------------------------------I---------------------------------------------sQ-------------------------C-----------------------------------Q--------------------L--------------------------------------------Q-------------------E-------------------H-------------------L-------------------------S-------------------H------------------------------------------I----------------------------------D-I---LTLMVAA-L---CHDLDH--PG-LSN----SYQVN-A-------------------------Q--------TDL-ARQ--Y-------H-----NK---SP-LENHH-WAVAW-RI-L-S---Q-K-------Q---S-----N-L---------------------L--L-G----------A-D-----P---------K-------------Q-----------------------V------------PHI-QQ-E-----------------------------IMEL--------------------------ILATDM-AHH---GE--IL--Q---T-----------L-------------------------Q------N------I--------ENF-------------------------------------------------------------------------------------------------------------------------------------------------------------------------------------------------------------------N-----fS--------------------N---RE-----HVT-----------------A-------------------LkkgL-IKI----C----DIS--N-----------------EA---RPAEQAE------I---W-------------------------ADA---------LMEEYFL---------QS-----DR-------------E--K-------------------DE--------------GL-------P---------V----T------------------------P---YM-----D-----R-----D--K--V--K----------------K-A---D----A--------------QS-S-F-ISFL-LIPLC----E-A------------------L------------C-------K------H---F--PL-L--N--NL--L-LQ----P-LRAAR
>Q4RK71_TETNG/46-281
FHNFKHCFCVTQ-------MM--Y-----------G-----------L--------------------------------------------I---------------------------------------------wL-------------------------T-----------------------------------D--------------------L--------------------------------------------R-------------------S-------------------R-------------------M-------------------------D-------------------S------------------------------------------I----------------------------------D-L---LIMLTSA-V---CHDLDH--TG-YNN----AYQIN-A-------------------------R--------TEL-ALR--Y-------N-----D--i-SP-LENHH-CAVAF-EI-L-E---K-T-------Q---S-----N-I---------------------F--S-N----------L-A-----C---------R-------------I-----------------------S------------TNAsWK-A-----------------------------IIKC--------------------------ILATDM-TKH---NE--IL--N---K-----------F-------------------------K------S----I-L--------PIF---------------------------------------------------------------------------------------------------------------------------------------------------------------------------------------------------D-----FA--------N-----rD--------------------H---KD-----VLM-----------------M-------------------I---L-IKV----S----DIS--N-----------------EA---RPMEVAE------P---W-------------------------LDC---------LLQEFYN---------QS-----DV-------------E--K-------------------LE--------------GL-------P---------V----T------------------------P---FM-----D-----R-----D--K--V--T----------------K-P---S----S--------------QT-G-F-IRFI-LLPLF----I-E------------------L------------A-------N------L---F--PC-L--E--QH--I-ID-------PVRK
>Q4SER8_TETNG/46-271
FHNFRHCFCVTQ-------MM--Y-----------G-----------L--------------------------------------------I---------------------------------------------wL-------------------------T-----------------------------------D--------------------L--------------------------------------------R-------------------S-------------------K-------------------L-------------------------S-------------------K------------------------------------------L----------------------------------D-L---FTMLASA-L---CHDLDH--PG-YNN----VYQIN-A-------------------------K--------TDL-ALR--Y-------N-----D--i-SP-LENHH-CAVAF-GI-L-S---K-P-------E---C-----N-I---------------------L--K-N----------L-T-----R---------E-------------Q-----------------------Y------------KQI-RG-A-----------------------------MIKC--------------------------ILATDM-ARH---NE--IL--N---K-----------F-------------------------K------T----I-Q--------PVF---------------------------------------------------------------------------------------------------------------------------------------------------------------------------------------------------D-----FT--------N-----kD--------------------H---KE-----VLM-----------------K-------------------I---M-VKV----S----DIS--N-----------------EV---RPMAVAE------P---W-------------------------LDC---------LLQEFFN---------QS-----DT-------------E--K-------------------LK--------------GL-------P---------V----T------------------------P---FM-----D-----R-----D--K--V--S----------------K-P---S----C--------------QT-S-F-IRFV-LLPLF----T-E------------------L------------I-------K------L---F--PC-------------LE-----------
>Q4SPD6_TETNG/252-542
FHNFRHCFCVSQ-------MM--YgmihlcnlqvgS-----------M--------------------------------------------L---------------------------------------------lT-------------------------I-----------------------------------M--------------------Mlfitdpqv----------------------------npgdrdqeK-------------------L-------------------T-------------------L-------------------------T-------------------D------------------------------------------M----------------------------------G-I---L--MTAA-V---CHDLDH--PG-YNN----TYQIN-A-------------------------R--------TEL-AVR--Y-------N-----D--i-SP-LENHH-CAVAF-QI-L-S---L-P-------E---C-----N-I---------------------F--A-N----------V-D-----L---------E-------------A-----------------------F------------KQI-RQ-VngakqnhllvlqtegklnvwsnltscfqgIITL--------------------------ILATDM-ARH---GE--IL--D---S-----------F-------------------------K------Q----K-V--------DNF---------------------------------------------------------------------------------------------------------------------------------------------------------------------------------------------------D-----FT--------N-----eE--------------------H---VT-----CLK-----------------M-------------------V---L-IKC----C----DIS--N-----------------EV---RPTEVAE------P---W-------------------------VDC---------LLEEYFM---------QS-----DR-------------E--K-------------------SE--------------GL-------P---------V----A------------------------P---FM-----D-----R-----D--K--V--T----------------K-P---T----A--------------QI-G-F-IKFV-LIPMF----E-T------------------V------------M-------K------L---F--PQ-I--E--EI--M-VQ----P-LRDSR
>Q4T4W2_TETNG/42-278
FHNFRHCFCVTQ-------MM--Y-----------S-----------M--------------------------------------------I---------------------------------------------cL-------------------------C-----------------------------------S--------------------L--------------------------------------------Q-------------------E-------------------K-------------------F-------------------------S-------------------Q------------------------------------------L----------------------------------D-I---LILMTAA-V---CHDLDH--PG-FNN----TYQIN-A-------------------------R--------TEL-AVR--Y-------N-----D--i-SP-LENHH-CAVAF-QI-F-S---Q-P-------D---C-----N-I---------------------F--S-N----------F-D-----P---------E-------------T-----------------------F------------KQI-RQ-G-----------------------------TITL--------------------------ILATDM-ARH---GE--IL--D---S-----------F-------------------------K------Q----K-V--------DGF-------------------------DY------------------------------------------------------------------------------------------------------------------------------------------------------------------------------AD---------------E--------------------E---HM-----TCL-----------------K-------------------M--vL-IKC----C----DIS--N-----------------EV---RPMEVAE------P---W-------------------------VDC---------LLEEYFM---------QS-----DR-------------E--K-------------------AE--------------GL-------P---------V----A------------------------P---FM-----D-----R-----E--K--V--T----------------K-P---T----A--------------QI-G-F-IKFV-LIPMF----E-T------------------V------------M-------K------L---F--PQ-I--E--EA--M-VQ----P-LRESR
>Q54PP2_DICDI/486-723
YHNFTHAFDVTQ-------TV--Y-----------T-----------F--------------------------------------------L---------------------------------------------tS-------------------------F-----------------------------------N--------------------A--------------------------------------------A-------------------Q-------------------Y-------------------L-------------------------T-------------------H------------------------------------------L----------------------------------D-I---FALLISC-M---CHDLNH--PG-FNN----TFQVN-A-------------------------Q--------TEL-SLE--Y-------N-----D--i-SV-LENHH-AMLTF-KI-L-R---N-S-------E---C-----N-I---------------------L--E-G----------L-N-----E---------D-------------Q-----------------------Y------------KEL-RR-S-----------------------------VVQL--------------------------ILATDM-QNH---FE--HT--N---K-----------F-------------------------Q------H----H-L--------NNL--------------------------P---------------------------------------------------------------------------------------------------------------------------------------------------------------------F--D-----RN--------K-----kE--------------------D---RQ-----MIL-----------------N-------------------F---L-IKC----G----DIS--N-----------------IA---RPWHLNF------E---W-------------------------SLR---------VSDEFFQ---------QS-----HY-------------E--T-------------------IC--------------GY-------P---------V----T------------------------P---FM-----D-----K-----T--K--T--T----------------R-A---R----I--------------AA-D-F-IDFV-ASPLF----Q-S------------------M------------A-------K------F---L--KE----S--QF--L-LK----V-ISKNR
>Q55EP4_DICDI/1-181
----------------------------------------------------------------------------------------------------------------------------------------------------------------------------------------------------------------------------------------------------------------------------------------------------------------------------------------------------------------------------------------------------------------------------------------------------------------------------------------------------------MK-S-----------------------------------SI-AVL--Y-------N-----NK---SV-LENHH-LSICL-GI-L-E---S-K-------I---G-----N-E---------------------L--L-S---------tL-T-----V---------E-------------E-----------------------K------------KQF-FR-R-----------------------------VKIL--------------------------ILATDM-ENH---FT--YK--K---Q-----------F-------------------------D------D----I-I--------STF---------------------------------------------------------------------------------------------------------------------------------------------------------------------------------------------------S-----WD--------N-----sE--------------------H---RD-----LLL-----------------I-------------------M---F-LKS----A----DIS--N-----------------EL---RSFDISN------K---W-------------------------ANA---------LMEEFFN---------QS-----DL-------------E--K-------------------LN--------------NL-------P---------L----T------------------------P---FM-----E-----R-----E--K--V--V----------------L-H---L----T--------------QV-S-F-IEKF-LLPSY----Q-S------------------L------------Q-------N------L---L--PS----L--ED--F-VQ----R-IIENK
>Q7PQX7_ANOGA/99-332
FHNYRHCFCVAQ-------MM--Y-----------T-----------I--------------------------------------------A---------------------------------------------wH-------------------------T-----------------------------------N--------------------L--------------------------------------------V-------------------Q-------------------R-------------------L-------------------------G-------------------E------------------------------------------L----------------------------------E-V---LVLLVSC-I---CHDLDH--PG-YNN----IYQIN-A-------------------------R--------TEL-ALR--Y-------N-----D--i-SP-LENHH-CSIAF-RL-L-E---H-P-------E---C-----N-I---------------------F--R-N----------M-S-----K---------E-------------M-----------------------Y------------KDV-RE-G-----------------------------IIRC--------------------------ILATDM-ARH---NE--IL--T---Q-----------F-------------------------Q------E----A-T--------PEF---------------------------------------------------------------------------------------------------------------------------------------------------------------------------------------------------D-----YS--------N-----kV--------------------H---TN-----LLC-----------------M-------------------V---L-IKV----A----DIS--N-----------------EA---RPMDVAE------P---W-------------------------VDR---------LLQEFFA---------QS-----AA-------------E--K-------------------SE--------------GL-------P---------V----T------------------------P---FM-----D-----P-----D--K--V--S----------------K-P---G----S--------------QV-R-F-IGLV-LLPLF----E-A------------------L------------G-------E------L---L--PE----L--TD--L-II-------TPVR
>Q7QRM3_GIALA/1067-1351
YHNKLHAADVAQmsmymlsTV--Y-----------CslisespkhpfL--------------------------------------------C---------------------------------------------vY-------------------------K-----------------------------------A--------------------M--------------------------------------------R-------------------Q-------------------Ykesdysrl--iteqprqalI-------------------------R-------------------P------------------------------------------V----------------------------------D-F---LALLFGS-L---CHDLGH--TG-IDN----LFCIN-T-------------------------E--------NAL-ALL--Y-------N-----DE---AP-LEHAH-ATLSW-HI-I-T-----Q-------M---A-----V-Y---------------------F--K-H----------F-T-----P---------C-------------Q-----------------------Y------------REF-RA-L-----------------------------FLEI--------------------------ILATDM-STH---FN--FL--R---R-----------L-------------------------E------S----L-D--------EDL--------------------------------------------------------------------------------------------------------------------------------------------------------------------------------II-----KI-------L--E-----HH--------N-----dS--------------------E---IA-----LLR-----------------W-------------------Y---I-LKV----CikfgDLS--N-----------------PC---RPIEIST------R---Y-------------------------AVA---------LMNEFWS---------LG-----DL-------------M--L-------------------EC--------------GL-------E---------P----D------------------------K---IK-----T-----RpqkgeE--S--L--I----------------I-A---N----S--------------QI-G-F-TQSI-VKGFW----T-V------------------V------------E-------R------F---W--KAlA--G--VE--F-SD------LQANL
>Q8I6Y6_DICDI/268-504
FHSFNHAIAVTQ-------TI--F-----------L-----------I--------------------------------------------L---------------------------------------------lK-------------------------T-----------------------------------N--------------------L--------------------------------------------F-------------------N-------------------I-------------------L-------------------------S-------------------P------------------------------------------I----------------------------------E-K---LSIIIAS-I---CHDLDH--PA-LSN----RFQIN-M-------------------------K--------SSI-AVL--Y-------N-----NK---SV-LENHH-LSICL-GI-L-E---S-K-------I---G-----N-E---------------------L--L-S---------tL-T-----V---------E-------------E-----------------------K------------KQF-FR-R-----------------------------VKIL--------------------------ILATDM-ENH---FT--YK--K---Q-----------F-------------------------D------D----I-I--------STF---------------------------------------------------------------------------------------------------------------------------------------------------------------------------------------------------S-----WD--------N-----sE--------------------H---RD-----LLL-----------------I-------------------M---F-LKS----A----DIS--N-----------------EL---RSFDISN------K---W-------------------------ANA---------LMEEFFN---------QS-----DL-------------E--K-------------------LN--------------NL-------P---------L----T------------------------P---FM-----E-----R-----E--K--V--V----------------L-H---L----T--------------QV-S-F-IEKF-LLPSY----Q-S------------------L------------Q-------N------L---L--PS----L--ED--F-VQ----R-IIENK
>Q9VYJ0_DROME/110-343
FHNFRHCFCVAQ-------MM--Y-----------A-----------I--------------------------------------------T---------------------------------------------rQ-------------------------A-----------------------------------N--------------------L--------------------------------------------L-------------------S-------------------R-------------------L-------------------------G-------------------D------------------------------------------L----------------------------------E-C---LILLVSC-I---CHDLDH--PG-YNN----IYQIN-A-------------------------R--------TEL-ALR--Y-------N-----D--i-SP-LENHH-CSIAF-RL-L-E---H-P-------E---C-----N-I---------------------F--K-N----------F-S-----R---------D-------------T-----------------------F------------NNI-RE-G-----------------------------IIRC--------------------------ILATDM-ARH---NE--IL--T---Q-----------F-------------------------M------E----I-T--------PIF-------------------------DY---------------------------------------------------------------------------------------------------------------------------------------------------------------------S--N-----RA----------------------------------------HI-----NLL-----------------C-------------------M---IlIKV----A----DIS--N-----------------EA---RPMDVAE------P---W-------------------------LDR---------LLQEFFA---------QS-----AA-------------E--K-------------------SE--------------GL-------P---------V----T------------------------P---FM-----D-----P-----D--K--V--S----------------K-P---G----S--------------QV-R-F-IGLV-LLPLF----E-A------------------L------------G-------E------L---V--PE----L--TE--L-II-------IPVR
===cluster7===
>A1CRE2_ASPCL/358-619
YHNFRHAIDVLQ-------SV--F-----------C-----------F--------------------------------------------L---------------------------------------------vH-------------------------I-----------------------------------Galppygdi---spspgsqspI--------------------------------------------A-------------------S-------------------L-------------------L-------------------------T-------------------P------------------------------------------F----------------------------------D-T---LTLLISA-I---GHDVGH--PG-VNN----FFLVK-L-------------------------N--------APL-AQL--Y-------N-----DN---SV-LEAFH-CAAFS-QI-L-R-----R-------H---W-----P--------------------------A-A----------F-K-----D---------R-------------Q--------------------------------------L-RK-L-----------------------------LISS--------------------------ILATDM-GVH---QK--FM--E---R-----------L--------------------------------G----S-L--------QEK--------------------------F-----------Y--------------AN---------------------------------------------------------------------------------------nK--------------------S---------VDGW-----KP-------Q--D-----IE---------------I--------------------Y---KT-----LVC-----------------G-------------------L---L-IKC----A----DIS--N-----------------VA---RPWDVAE------K---W-------------------------TKI---------LQEEFAN---------QG-----EM-------------E--R-------------------EV--------------GM-------E--tal-fggP----P------------------------E---LG-----N-----I-----Y--K----------------------L-A---T----G--------------QI-G-F-MSIF-ALPLF----E-G------------------V------------S-------D------I---L--PQ----L--RF--T-VE----H-IRTNQ
>A2DBZ3_TRIVA/890-1117
FHNFEHALDFTQ-------FV--F-----------V-----------C--------------------------------------------L---------------------------------------------tR-------------------------N-----------------------------------K--------------------F--------------------------------------------G-------------------N-------------------C-------------------M-------------------------N-------------------V------------------------------------------D----------------------------------Q-K---AALLCAS-L---LHDVNH--DG-TNT----LFLNQ-T-------------------------S--------SYL-VDL--Y-------G-----KE---ST-LERHH-VSEAL-RI-V-E---K-S-------G-------------------------------------------------I-T-----L---------K-------------D----------------------------------------KR-F-----------------------------FVNA--------------------------ILATDM-SKF--------E--E---N-----------V-------------------------Q------K----V-T--------VLR---------------------------------------------------------------------------------------------------------------------------------------------------------------------------------------GK-------F--N-----KT--------D-----kT--------------------Q---VP-----LVA-----------------T-------------------L---L-MMC----G----NVA--N-----------------TT---RPFYFAS------E---C-------------------------GKR---------ILSEYQE---------IS-----KL-------------E--E-------------------QN--------------GI-------Q--------nH----Q------------------------K---IC-----G-----K-----S--I--T-dP----------------L-P---E----I--------------EL-A-F-INEI-ALPLL----E-I------------------L------------E-------D------V---S--PD----F--KD--F-KV----Q-CQDNK
>PDE2_YEAST/264-483
FHNFRHAIDVMQ-------AT--W-----------R-----------L--------------------------------------------C---------------------------------------------tY-------------------------L-----------------------------------L--------------------K--------------------------------------------D-------------------------------------------------------------------------------------N-------------------P------------------------------------------V----------------------------------Q-T---LLLCMAA-I---GHDVGH--PG-TNN----QLLCN-C-------------------------E--------SEV-AQN--F-------K-----N--v-SI-LENFH-RELFQ-QL-L-S-----E-------H---W-----P-Q---------------------L--L-S----------I-S-----K---------K-------------K----------------------------------------FD-F-----------------------------ISEA--------------------------ILATDM-ALH---SQ--YE--D---R-----------L-------------------------M------H----E-N--------PMK---------------------------------------------------------------------------------------------------------------------------------------------------------------------------------------------------------------------------------------------------QI-----TLI-----------------S-------------------L---I-IKA----A----DIS--N-----------------VT---RTLSISA------R---W-------------------------AYL---------ITLEFND---------CA-----LL-------------E--T-------------------FH--------------KA-------H--------rP----E------------------------Q---DC-----F-----G-----D--S----------------------------Y----K--------------NV-D-S-PKED-LESIQ----N-I------------------L------------V-------N------V---T--DPdD--I--IK--D-HP----H-IPNGQ
>Q0CUR7_ASPTE/308-569
YHNFRHAIDVLQ-------SV--F-----------C-----------F--------------------------------------------L---------------------------------------------vH-------------------------I-----------------------------------Galppygtv---apgletkspL--------------------------------------------A-------------------A-------------------I-------------------L-------------------------T-------------------P------------------------------------------F----------------------------------D-T---LTLLISA-I---GHDVGH--PG-VNN----FFLVK-L-------------------------N--------APL-AQL--Y-------N-----DN---SV-LEAFH-CAAFS-QI-L-R-----R-------Y---W-----P--------------------------A-A----------F-K-----D---------R-------------Q--------------------------------------L-RK-L-----------------------------LISS--------------------------ILATDM-GVH---QK--FM--E---Rl--------gsL-------------------------Q------E----K-F--------DEN-------------------------NR----------------------------------------------------------------------------------------------------------------------------------------------------TLD-----GW-------K--P-----QD--------I-----eM--------------------Y---KT-----LVC-----------------G-------------------L---L-IKC----A----DIS--N-----------------VA---RPWDVAE------Q---W-------------------------TKI---------LQEEFAN---------QG-----EM-------------E--K-------------------EV--------------GM-------E--tal-fggP----P------------------------E---LG-----N-----I-----Y--K----------------------L-A---T----G--------------QI-G-F-MSIF-ALPLF----E-G------------------V------------A-------D------I---I--PD----M--RF--T-VE----H-IRNNQ
>Q0V6F8_PHANO/348-610
YHNFRHVVDVLQ-------AL--F-----------H-----------F--------------------------------------------L---------------------------------------------vR-------------------------I-----------------------------------Gtllpyppnd--ssgllpkspI--------------------------------------------A-------------------E-------------------L-------------------L-------------------------K-------------------P------------------------------------------F----------------------------------D-A---LTLLISA-I---GHDVGH--PG-VNN----AFLVA-L-------------------------N--------APL-AQL--Y-------N-----DR---SV-LESFH-CAAYS-QI-L-R-----R-------Y---W-----P--------------------------Q-A----------F-S-----D---------S-------------A--------------------------------------M-RK-L-----------------------------MINN--------------------------ILATDM-GLH---FK--YM--T---D-----------Lgn--------------------lqqK------I----A-H--------DQG-------------------------DT--------------------------------------------------------------------------------------------------------------------D--------------------G---------WNSK-----MK-------E--E-----QK-----------------------------------------D-----LAC-----------------G-------------------V---L-IKC----A----DIC--N-----------------VA---RKFDTAA------K---W-------------------------ANI---------LTDEFSN---------QG-----IM-------------E--Q-------------------EL--------------QM-------P---------------------------------------S---CL-----FggppvR-----D--D--L-iK----------------L-G---E----S--------------QI-G-F-MNIF-ACPLF----E-A------------------V------------T-------D------I---L--PA----M--RF--A-VD----E-ILANK
>Q1DXU2_COCIM/364-625
YHNFRHAIDVLQ-------SV--F-----------H-----------F--------------------------------------------L-vkigilppf---------------------------plgseevstR-------------------------S-----------------------------------G--------------------M--------------------------------------------S-------------------S-------------------I-------------------L-------------------------T-------------------P------------------------------------------F----------------------------------D-A---LTLLITA-I---GHDVGH--PG-VNN----VFLVK-L-------------------------N--------APL-AQL--Y-------N-----DK---SV-LEAFH-CAAYS-QI-L-R---R-H-------W---P-----S-V---------------------F---------------------------------K-------------D------------------------------------NRL-RK-L-----------------------------MIDS--------------------------ILATDM-GIHnvfME--SL--G---K-----------L-------------------------Q------Q----S-Y--------RSN-------------------------NR----------------------------------------------------------------------------------------------------------------------------------------------------TTW-----GWe-----pK--D-----ID---------------T--------------------Y---RT-----LLC-----------------A-------------------L---L-IKC----A----DIS--N-----------------VA---RPFHIAE------K---W-------------------------TDI---------LQLEFAN---------QG-----MM-------------E--A-------------------EI--------------GMetalfggP---------P----E------------------------L---GN-----F-----V-----K--K------------------------A---N----G--------------QI-G-F-MNVF-ALPLF----D-G------------------V------------A-------D------V---L--PD----M--AF--A-AN----E-IRRNK
>Q2H9G5_CHAGB/341-602
YHNFRHVVDVLQ-------AT--F-----------H-----------F--------------------------------------------L---------------------------------------------vR-------------------------I-----------------------------------GalppyrsadgllsaacrkspI--------------------------------------------A-------------------E-------------------L-------------------L-------------------------R-------------------P------------------------------------------F----------------------------------E-A---LTLLITA-I---GHDVGH--PG-VNN----GFLVT-L-------------------------N--------APL-AQL--Y-------N-----DR---SV-LESFH-CAAYS-QI-L-R-----R-------Y---W-----P--------------------------E-T----------F-D-----D---------S-------------K--------------------------------------M-RH-L-----------------------------MISS--------------------------ILATDM-GLHfdyMR--KL--G---D-----------L-------------------------Q------G----K-L--------RPN-------------------------NS--------------------------------------------------------------------------------------------------------------------T--------------------E---------DWDE-----GV-------K--N-----EQ----------------------------------------KA-----LTC-----------------A-------------------L---L-IKC----A----DIS--N-----------------VT---RRHDAAI------Q---W-------------------------MKI---------LSEEFSR---------QA-----TM-------------E--N-------------------EL--------------EI-------K--------------T------------------------S---LMsepkqD-----K-----L--S----------------------L-T---T----S--------------QL-K-F-MNLF-ALPLF----Q-G------------------V------------A-------D------I---L--PA----M--QY--C-VD----E-LFLNK
>Q3KVL8_CRYNE/254-552
YHNYVHALDVLQ-------AT--Y-----------T-----------F--------------------------------------------L---------------------------------------------aD-------------------------L-----------------------------------G--------------------V--------------------------------------------A-------------------P-------------------P-------------------F-------------------------E-------------------Y------------------------------------------MrewgpnkeiwrrpsenedersagtkrareimrpqD-I---LAVLIAA-M---GHDVGH--PG-LSN----AFMVS-C-----------------------------------PL-SQV--Y-------E-----DK---SV-LENMH-CMLVV-QL-L-R---K-Y-------G---F-----G-F---------------------L--I-ErtksssgeqaV-S-----N---------L-------------D-----------------------Q------------KSF-RQ-V-----------------------------LYSS--------------------------ILATDM-SLH---FA--WV--Q---R-----------L-------------------------K------E----F-D--------DRL-------------------------KS----------------------------------------------------------------------------------------------------------------------------------------------------GEA-----GA-------V--E-----DE----------------------------------------RI-----LIC-----------------Q-------------------A---L-IKC----A----DIS--NpvsliestvrlsfdthlQS---RPIDVSQ------H---W-------------------------SSV---------LLEEWAK---------QA-----SL-------------E--Q-------------------DL--------------SL-------P---------V----S------------------------V---VA-----S-----A-----D--A--A--L----------------Q-A---K----G--------------QI-G-F-IDLF-TKPLF----Q-A------------------V------------S-------D------A---L--PE----L--QP--Y-AD----S-CMENQ
>Q3KVL9_CRYNV/234-532
YHNYVHALDVLQ-------AT--Y-----------T-----------F--------------------------------------------L---------------------------------------------aD-------------------------L-----------------------------------G--------------------Vvppfeyirewgpnkeiw----------rrpsenenersagtkraR-------------------E-------------------I-------------------M-------------------------R-------------------P------------------------------------------Q----------------------------------D-I---LAVLIAA-M---GHDVGH--PG-LSN----AFMVS-C-----------------------------------PL-SQV--Y-------E-----DK---SV-LENMH-CMLVV-QL-L-R---K-Y-------G---F-----G-F---------------------L--I-ErtkssseaqaL-S-----N---------L-------------D-----------------------Q------------KSF-RQ-V-----------------------------LYSS--------------------------ILATDM-SLH---FA--WV--Q---R-----------L-------------------------K------E----F-D--------DRL-------------------------KS----------------------------------------------------------------------------------------------------------------------------------------------------GEA-----GA-------V--E-----DE----------------------------------------RI-----LIC-----------------Q-------------------A---L-IKC----A----DIS--NpvsltkstvwlstdthlQS---RPIGVSQ------H---W-------------------------SSV---------LLEEWAK---------QA-----SL-------------E--Q-------------------DL--------------SL-------P---------V----S------------------------V---VA-----S-----A-----D--A--A--L----------------Q-A---K----G--------------QI-G-F-IDLF-TKPLF----E-A------------------V------------S-------D------A---L--PE----L--QP--Y-AD----S-CVENQ
>Q4I794_GIBZE/327-572
----IHAVHIGA-------LA--P-----------Ypsgg---epppV--------------------------------------------A---------------------------------------------eR-------------------------S-----------------------------------P--------------------M--------------------------------------------A-------------------S-------------------L-------------------I-------------------------T-------------------P------------------------------------------F----------------------------------E-A---LTLLITA-I---GHDVGH--PG-VNN----GFLVT-L-------------------------N--------APL-AQL--Y-------N-----DR---SV-LESFH-CAAYS-QI-L-R-----R-------Y---W-----P-----------------------------------------S-----A---------F-------------E-----------------------D------------TKM-RN-L-----------------------------MISS--------------------------ILATDM-GLH---FD--YM--K---K-----------L-------------------------G------D----V-Q--------ERL-------------------------QA-----------S--------------NT---------------------------------------------------------------------------------------tD--------------------G---------WNGR-----QI----------------EE------------------------------------N---KS-----LAC-----------------S-------------------L---L-IKC----A----DIS--N-----------------VA---RSHEIAL------Q---W-------------------------TYI---------LSEEFSR---------QA-----SM-------------E--S-------------------EL--------------SI-------Q--------------S------------------------S---LMt--ppK-----Q-----D--M--A--S----------------L-A---K----G--------------QL-G-F-MNLF-ATPLF----Q-G------------------V------------A-------D------I---M--PT----M--QY--T-VD----E-LEMNK
>Q4WJP8_ASPFU/352-613
YHNFRHAIDVLQ-------SV--F-----------C-----------F--------------------------------------------L---------------------------------------------vH-------------------------I-----------------------------------Galppygsv---gpntdspssI--------------------------------------------A-------------------S-------------------L-------------------L-------------------------T-------------------P------------------------------------------F----------------------------------D-T---LTLLISA-I---GHDVGH--PG-VNN----FFLVK-L-------------------------N--------APL-AQL--Y-------N-----DN---SV-LEAFH-CAAFS-QI-L-R-----R-------H---W-----P--------------------------A-A----------F-K-----D---------R-------------Q--------------------------------------L-RK-L-----------------------------LISS--------------------------ILATDM-GVH---QK--FM--E---R-----------L--------------------------------G----S-L--------QEK--------------------------F-----------Y--------------AN---------------------------------------------------------------------------------------gK--------------------S---------VDGW-----KP-------Q--D-----IE---------------I--------------------Y---KT-----LVC-----------------G-------------------L---L-IKC----A----DIS--N-----------------VA---RPWDIAE------K---W-------------------------TRI---------LQEEFAN---------QG-----EM-------------E--R-------------------EV--------------GM-------E--tal-fggP----P------------------------E---LG-----N-----V-----Y--K----------------------L-A---T----G--------------QI-G-F-MSIF-ALPLF----E-G------------------V------------S-------D------L---L--PE----L--RF--T-VE----H-IRTNQ
>Q55XA8_CRYNE/779-1062
YHNYVHALDVLQ-------AT--Y-----------T-----------F--------------------------------------------L---------------------------------------------aD-------------------------L-----------------------------------G--------------------V--------------------------------------------A-------------------P-------------------P-------------------F-------------------------E-------------------Y------------------------------------------MrewgpnkeiwrrpsenedersagtkrareimrpqD-I---LAVLIAA-M---GHDVGH--PG-LSN----AFMKN-A-------------------------R--------VPL-SQV--Y-------E-----DK---SV-LENMH-CMLVV-QL-L-R---K-Y-------G---F-----G-F---------------------L--I-ErtksssgeqaV-S-----N---------L-------------D-----------------------Q------------KSF-RQ-V-----------------------------LYSS--------------------------ILATDM-SLH---FA--WV--Q---R-----------L-------------------------K------E----F-D--------DRL-------------------------KS----------------------------------------------------------------------------------------------------------------------------------------------------GEA-----GA-------V--E-----DE----------------------------------------RI-----LIC-----------------Q-------------------A---L-IKC----A----DIS--N-----------------PS---RPIDVSQ------H---W-------------------------SSV---------LLEEWAK---------QA-----SL-------------E--Q-------------------DL--------------SL-------P---------V----S------------------------V---VA-----S-----A-----D--A--A--L----------------Q-A---K----G--------------QI-G-F-IDLF-TKPLF----Q-A------------------V------------S-------D------A---L--PE----L--QP--Y-AD----S-CMENQ
>Q5B9P0_EMENI/346-607
YHNFRHAIDVLQ-------SV--F-----------C-----------F--------------------------------------------L---------------------------------------------lH-------------------------I-----------------------------------Galpsygsi---ganadkncpI--------------------------------------------A-------------------S-------------------M-------------------L-------------------------K-------------------P------------------------------------------F----------------------------------D-A---LTLLIAA-I---GHDVGH--PG-VNN----FFLVK-L-------------------------N--------APL-AQL--Y-------N-----DN---SV-LEAFH-CAAFS-QI-L-R-----R-------Y---W-----P--------------------------A-A----------F-K-----D---------K-------------A--------------------------------------L-RK-L-----------------------------LISS--------------------------ILATDM-GVH---QK--FM--E---R-----------L--------------------------------G----A-L--------QEK--------------------------------------Y-------------sEN---------------------------------------------------------------------------------------nR--------------------T---------TDGW-----KP-------Q--D-----ID---------------M--------------------Y---KT-----LVC-----------------G-------------------L---L-IKC----A----DIS--N-----------------VA---RPWEVAE------K---W-------------------------TKI---------LQEEFAN---------QG-----EM-------------E--K-------------------EV--------------GM-------E--tal-fggP----P------------------------E---LG-----N-----V-----Y--K----------------------L-A---T----G--------------QM-G-F-MSIF-ALPLF----E-G------------------V------------S-------D------L---L--DG----L--KF--T-VD----H-IRRNH
>Q6BSL2_DEBHA/371-605
------------------------------------------------------------------------------------------------------------------------------------------tT-------------------------V-----------------------------------E--------------------S--------------------------------------------S-------------------A-------------------H-------------------M-------------------------N-------------------S------------------------------------------I----------------------------------Q-T---LALLIAA-L---GHDVGH--PG-VTN----AFMIK-H-------------------------S--------APM-SLI--Y-------N-----ER---SV-LELYH-SAVFInKI-L-A-----I-------N---W-----PgI---------------------L-sV-N----------I-D-----R---------K-------------T-----------------------K------------ISL-KN-L-----------------------------IISC--------------------------ILATDM-AEH---FE--YI--D---K-----------L-------------------------A------H----F-K--------ADR---------------------------------------------------------------------------------------------------------------------------------------------------------------------------------------YM-------L--E-----VN----------------------------------------RV-----NLI----------------sS-------------------L---L-IKC----A----DIS--N-----------------VT---RPLRVSS------Q---W-------------------------ALV---------LGREFCE---------VS-----TL-------------E--K-------------------KLahnqltpeldihydKV-------P--------sA----L------------------------P---DI-----L-----Q-----A--N--P--D----------------I-H---K----G--------------QI-F-F-INTF-AENLF----N-N------------------I------------A-------E------L---L--PE----L--RY--T-CD----I-VQENK
>Q6CHK1_YARLI/359-618
YHNFRHAIDVMQ-------AT--F-----------Q-----------F--------------------------------------------L---------------------------------------------iR-------------------------L-----------------------------------G--------------------C--------------------------------------------LppppfkrapncsmippigpA-------------------V-------------------F-------------------------T-------------------P------------------------------------------A----------------------------------E-S---LVVIIAA-I---GHDISH--PG-VTN----AFLVS-S-------------------------H--------SPM-AQV--F-------N-----DK---SV-LESYH-ACVLN-RV-L-N-------------------------I---------------------F--W--------------P-----A---------T-------------Q-----------------------E------------PHL-KK-L-----------------------------IVES--------------------------VLATDM-AQH---FN--YV--D---R-----------W-------------------------N------E----L-S--------ARC-------------------------RS-----------K--------------GK---------------------------------------------------------------------------------------gR--------------------C---------NEER-----GN-------L--S-----PA------------------------------------D---RQ-----LVG-----------------S-------------------M---I-MKC----A----DVS--N-----------------VT---RRLDLAE------K---W-------------------------GRV---------LQCEFSE---------VK-----DV-------------E--T-------------------DC--------------NV-------Q--------tL----P------------------------P---NC-----------G-----K--N--A--N----------------L-A---Q----S--------------QV-S-F-LNIF-AYPLF----Q-Q------------------F------------S-------D------A---F--PE----F--GY--A-FK----T-LQENK
>Q6CY30_KLULA/266-475
FHNFRHAVDVLQ-------AT--Y-----------Q-----------L--------------------------------------------C---------------------------------------------hL-------------------------L-----------------------------------E--------------------L--------------------------------------------P---------------------------------------------------------------------------------------------------------K------------------------------------------L----------------------------------A-S---FLLCIAA-I---GHDVAH--PG-TNN----MLFNK-Y-------------------------V--------SPI-SKY--Y-------K-----EQ---SV-LENFH-ADIYL-DI-L-S-----H-------Y---W-----P-E---------------------L--S------------------------------Q-------------E----------------------------------------FT-G-----------------------------IKDS--------------------------IIATDM-ALH---NH--YV--E---T-----------I-------------------------K------Q----E-T--------GPN---------------------------------------------------------------------------------------------------------------------------------------------------------------------------------------------------------LT-----------------------------------------------GLT-----------------S-------------------L---I-IKA----A----DIS--N-----------------VT---RPLLISA------K---W-------------------------AAL---------ISMEFKE---------CA-----VL-------------E--K-----------------------------------------------------nL----V------------------------E---LA-----D-----A-----K--D----------------------D-E---K----K--------------RI-S-YkLDLD-FDS-Y----S-E------------------L------------P-------S------N---I--DD----I--LK--E-FP----N-IPKGQ
>Q6FM93_CANGA/253-509
FHNFRHAVDVMQ-------AT--W-----------Q-----------I--------------------------------------------C---------------------------------------------sN-------------------------L-----------------------------------Ggn----------------gsI--------------------------------------------D-----------------------------------------------------------L-------------------------S-------------------P------------------------------------------L----------------------------------T-V---LLLSMSA-I---GHDIGH--PG-TNN----QLLCQ-H-------------------------E--------SFL-ATN--F-------D-----NK---SV-LENFH-NTLFQ-NL-L-V-----D-------H---W-----P-QilkaaryktvqsgeinvtdipF--V-N----------L-K-----KsnninenddN-------------D-----------------------K------------KMT-IN-V-----------------------------ITNA--------------------------ILATDM-AMH---AK--YV--D---K-----------L-------------------------D------E----L-L--------KVP-------------------------QH---------------------------------------------------------------------------------------------------------------------------------------------------------------------L--L-----PL-----------------------------------------P-----TLI-----------------A-------------------V---I-IKA----A----DIS--N-----------------VT---RPLSISA------R---W-------------------------AFL---------ITLEFND---------CS-----LL-------------D--K------------------yAS--------------DV-------K--------------------------------------------E-----D-----G-----T--S--S--K----------------T-A---C----Y--------------NS-N-G-KQRV-TDP------E-Y------------------Y------------K-------R------N---S--PE-Y--I--VD--L-VL---------NR
>Q758Y3_ASHGO/235-473
FPNFRHAVDVMQ-------AT--Y-----------Q-----------L--------------------------------------------C---------------------------------------------dL-------------------------L-----------------------------------K--------------------L--------------------------------------------D---------------------------------------------------------------------------------------------------------P------------------------------------------G----------------------------------I-S---LTLCISA-I---GHDVAH--PG-TNN----ALMCK-Y-------------------------G--------SPV-AKH--Y-------N-----G--v-SV-LENFH-SDVFI-SI-L-G-----Q-------H---W-----P-E---------------------F--S-D----------V-V-----Q---------R-------------Q-------------------------------------------A-----------------------------IRDA--------------------------IISTDM-ALH---EQ--YL--L---K-----------L-------------------------R------S----C-G--------TRS------------------------------------------------------------------------------------------------------------------------------------------------------------------------------------------------L--R-----ED----------------------------------------IP-----LLT-----------------S-------------------L---I-IKA----A----DIS--N-----------------VS---RPLIISA------Q---W-------------------------AVL---------ISYEFDH---------CT-----FL-------------E--N-------------------RL--------------KN-------E---------PhnegE------------------------G---MM-----D-----D-----L--D-----R----------------V-P---D----SideivskfpgipggQL-F-F-ITTF-VEGLF----A-G------------------L------------A-------E------K---F--GE----L--KF--L-SD----N-VQSNK
>Q7RXW7_NEUCR/305-566
YHNFRHVVDVLQ-------AT--F----------qQ-----------L--------------------------------------------L---------------------------------------------rI-------------------------G-----------------------------------A--------------------L--------------------------------------------P-------------------P-------------------YpnvngthtspiaespgtpsI-------------------------G-------------------P------------------------------------------E----------------------------------E-A---FTLLLTA-I---GHDVLH--PG-VNN----GFLIE-A-------------------------R--------APL-AEL--Y-------N-----DR---SV-LENFH-STSYC-QI-L-K-----R-------H---W-----P-I---------------------F--Y--------------------------------------------E-----------------------N------------RRL-RT-L-----------------------------MISC--------------------------ILATDM-ALH---FD--YM--AklgN-----------L-------------------------Q------K----L-Q--------AQK-----------------------------------------------------PD---------------------------------------------------------------------------------------lD--------------------G---------WNEK-----AV----------D-----EA----------------------------------------RV-----LVC-----------------A-------------------L---I-IKC----A----DIS--N-----------------VA---RRHDIGA------Q---W-------------------------MHL---------LNDELIL---------QT-----QI-------------E--M-------------------DM--------------GQ-------K--tal-iapP----S------------------------T---SL-----D-----G-----R--I----------------------------R----S--------------QL-K-F-MELF-AFPLF----R-G------------------V------------A-------D------I---L--PG----L--QF--S-VD----E-MELNL
>Q8NJP9_CANAL/273-562
FHNFRHAVDVLQ-------AC--F-----------H-----------F--------------------------------------------L---------------------------------------------iR-------------------------LgslpkfkqfvedpkldytevhdthtvlialqnnssE--------------------E--------------------------------------------K-------------------A-------------------S-------------------L-------------------------N-------------------P------------------------------------------I----------------------------------Q-T---LGLLVAA-L---GHDVGH--PG-TTN----DFMIK-F-------------------------S--------APT-ALL--Y-------N-----DR---SV-LESYH-ASLFInKV-L-R-----I-------C---W-----P-D---------------------LltC-T----------I-E-----E---------K-------------S-----------------------E------------LTI-RS-L-----------------------------IISS--------------------------ILATDM-GEH---NE--YV--N---R-----------L-------------------------K------S----F-K--------THN-------------------------EI---------------------------------------------------------------------------------------------------------------------------------------------------------------------L--N-----HD------------------------------------N---TV-----KLI-----------------S------------------aL---L-IKC----A----DIS--N-----------------VT---RPLRVSA------Q---W-------------------------AMV---------LSREFAE---------VE-----LL-------------K--S-------------------VI--------------KK-------D---------I----D------------------------L---DF-----T-----K-----D--L--T--YddvphelreileiqpdI-H---K----G--------------QI-F-F-INLF-AENLF----N-S------------------V------------S-------D------L---L--PQ----L--QY--T-CD----I-IMENK
===cluster8===
>Q38F42_9TRYP/668-909
YHNFYHVVDVCQ-------TI--Y-----------T-----------F--------------------------------------------L---------------------------------------------yR-------------------------G-----------------------------------N--------------------V--------------------------------------------Y-------------------E-------------------K-------------------L-------------------------T-------------------E------------------------------------------L----------------------------------E-C---FVLLITA-L---VHDLDH--MG-LNN----SFYLK-T-------------------------E--------SPL-GIL--S-------S-----ASgnKSV-LEVHH-CNLAV-EI-L-S---D-P-------E---S-----D-V---------------------F--G-G----------L-E-----G---------A-------------E-----------------------R------------TLA-FR-S-----------------------------MIDC--------------------------VLATDM-ARH---SE--FL--E---K-----------Y-------------------------L------E----L-M--------KTS------------------------------------------------------------------------------------------------------------------------------------------------------------------------------------------------Y--N-----VD--------D-----sD--------------------H---RQ-----MTM-----------------D-------------------V---L-MKA----G----DIS--N-----------------VT---KPFDISR------Q---W-------------------------AMA---------VTEEFYR---------QG-----DM-------------E--K-------------------ER--------------GV-------E---------V----L------------------------P---MF-----D-----R-----S--K--N-mE----------------L-A---K----G--------------QI-G-F-IDFV-AAPFF----Q-K------------------I------------V-------D------A---C--LQ-G--M--QW--T-VD----R-TKSNR
>Q49TP7_TRYCR/671-912
YHNFYHVVDVCQ-------TI--Y-----------T-----------F--------------------------------------------L---------------------------------------------yK-------------------------G-----------------------------------A--------------------V--------------------------------------------C-------------------E-------------------K-------------------L-------------------------T-------------------E------------------------------------------L----------------------------------D-C---FVLLVTA-L---VHDLDH--MG-LNN----SFYLK-T-------------------------D--------SPL-GIL--S-------S-----ASgnASV-LEVHH-CNLAV-EI-L-S---D-P-------D---S-----D-V---------------------F--E-G----------L-D-----A---------A-------------D-----------------------R------------TLA-YR-S-----------------------------MIDC--------------------------VLATDM-AKH---NE--LL--N---L-----------F-------------------------L------A----A-M--------EKP------------------------------------------------------------------------------------------------------------------------------------------------------------------------------------------------Y--Q-----IG--------D-----vA--------------------S---RQ-----MMM-----------------D-------------------V---I-VKA----G----DVS--N-----------------VT---KPFDISR------L---W-------------------------AMA---------VTEEFYR---------QG-----DM-------------E--K-------------------EK--------------GV-------E---------V----L------------------------P---MF-----D-----R-----S--K--N-tE----------------L-A---K----G--------------QI-G-F-IDFV-AGPFF----K-K------------------I------------V-------S------A---S--LT-G--M--QW--T-VE----R-VESNR
>Q4E0Y6_TRYCR/668-908
YHNFYHVVDVCQ-------TV--Y-----------T-----------F--------------------------------------------L---------------------------------------------yK-------------------------G-----------------------------------A--------------------V--------------------------------------------C-------------------E-------------------K-------------------L-------------------------T-------------------E------------------------------------------L----------------------------------D-C---FVLLVTA-L---VHDLDH--MG-LNN----SFYLK-T-------------------------D--------SPL-GIL--S-------S-----ASgnASV-LEVHH-CNLAV-EI-L-S---D-P-------D---S-----D-V---------------------F--E-G----------L-D-----A---------A-------------D-----------------------R------------TLA-YR-S-----------------------------MIDC--------------------------VLATDM-AKH---GK--SL--E---S-----------F-------------------------L------S----V-L--------GNP-------------------------ET---------------------------------------------------------------------------------------------------------------------------------------------------------------------S--E-----QR------------------------------------I---AE-----LTM-----------------Q-------------------I---V-LKA----G----DVS--N-----------------VT---KPFDISR------L---W-------------------------AMA---------VTEEFYR---------QG-----DM-------------E--K-------------------EK--------------GV-------E---------V----L------------------------P---MF-----D-----R-----S--K--N-tE----------------L-A---K----G--------------QI-G-F-IDFV-AGPFF----K-K------------------I------------V-------S------A---S--LT-G--M--QW--T-VE----R-VESNR
>Q4QF31_LEIMA/680-921
YHNFYHVVDVCQ-------TL--H-----------T-----------Y--------------------------------------------L---------------------------------------------yT-------------------------G-----------------------------------K--------------------A--------------------------------------------S-------------------E-------------------L-------------------L-------------------------T-------------------E------------------------------------------L----------------------------------E-C---YVLLVTA-L---VHDLDH--MG-VNN----SFYLK-T-------------------------D--------SPL-GIL--S-------S-----ASgnNSV-LEVHH-CSLAI-EI-L-S---D-P-------A---A-----D-V---------------------F--E-G----------L-S-----G---------Q-------------D-----------------------V------------AYA-YR-A-----------------------------LIDC--------------------------VLATDM-ARH---GD--LS--R---V-----------F-------------------------D------D----M-A--------KAG------------------------------------------------------------------------------------------------------------------------------------------------------------------------------------------------Y--D-----SN--------D-----qE--------------------S---RR-----LVM-----------------E-------------------T---L-IKA----G----DVS--N-----------------VT---KPFETSR------M---W-------------------------AMA---------VTEEFYR---------QG-----DM-------------E--K-------------------EK--------------GV-------E---------V----L------------------------P---MF-----D-----R-----S--K--N-nE----------------L-A---R----G--------------QI-G-F-IDFV-AGKFF----RdI------------------V------------G-------N------L---F--HG----M--QW--C-VD----T-VNSNR
>Q6S996_LEIMA/680-921
YHNFYHVVDVCQ-------TL--H-----------T-----------Y--------------------------------------------L---------------------------------------------yT-------------------------G-----------------------------------K--------------------A--------------------------------------------S-------------------E-------------------L-------------------L-------------------------T-------------------E------------------------------------------L----------------------------------E-C---YVLLVTA-L---VHDLDH--MG-VNN----SFYLK-T-------------------------D--------SPL-GIL--S-------S-----ASgnNSV-LEVHH-CSLAI-EI-L-S---D-P-------A---A-----D-V---------------------F--E-G----------L-S-----G---------Q-------------D-----------------------V------------AYA-YR-A-----------------------------LIDC--------------------------VLATDM-AKH---AD--AL--S---R-----------F-------------------------T------E----L-A--------TSG------------------------------------------------------------------------------------------------------------------------------------------------------------------------------------------------F--E-----KD--------N-----dT--------------------H---RR-----LVM-----------------E-------------------T---L-IKA----G----DVS--N-----------------VT---KPFETSR------M---W-------------------------AMA---------VTEEFYR---------QG-----DM-------------E--K-------------------EK--------------GV-------E---------V----L------------------------P---MF-----D-----R-----S--K--N-nE----------------L-A---R----G--------------QI-G-F-IDFV-AGKFF----RdI------------------V------------G-------N------L---F--HG----M--QW--C-VD----T-VNSNR
>Q8WQX9_9TRYP/668-908
YHNFYHVVDVCQ-------TI--H-----------T-----------F--------------------------------------------L---------------------------------------------yR-------------------------G-----------------------------------N--------------------V--------------------------------------------Y-------------------E-------------------K-------------------L-------------------------T-------------------E------------------------------------------L----------------------------------E-C---FVLLITA-L---VHDLDH--MG-LNN----SFYLK-T-------------------------E--------SPL-GIL--S-------S-----ASgnTSV-LEVHH-CNLAV-EI-L-S---D-P-------E---S-----D-V---------------------F--D-G----------L-E-----G---------A-------------E-----------------------R------------TLA-FR-S-----------------------------MIDC--------------------------VLATDM-AKH--gSA--LE--A---F-----------L-------------------------A------S----A-A--------DQS---------------------------------------------------------------------------------------------------------------------------------------------------------------------------------------------------------SD--------E-----aA--------------------F---HR-----MTM-----------------E-------------------I---I-LKA----G----DIS--N-----------------VT---KPFDISR------Q---W-------------------------AMA---------VTEEFYR---------QG-----DM-------------E--K-------------------ER--------------GV-------E---------V----L------------------------P---MF-----D-----R-----S--K--N-mE----------------L-A---K----G--------------QI-G-F-IDFV-AAPFF----Q-K------------------I------------V-------D------A---C--LQ-G--M--QW--T-VD----R-IKSNR
===cluster9===
>Q01C40_OSTTA/310-580
YHCFKHAFDVAH-------TT--Y-----------L-----------Y--------------------------------------------I---------------------------------------------lA-------------------------V-----------------------------------K--------------------D--------------------------------------------Q-------------------V-------------------E-------------------M-------------------------S-------------------Q------------------------------------------L----------------------------------E-I---FSLLVAA-L---VHDLDH--PG-VTN----AYLIA-T-------------------------R--------DSI-AMT--Y-------N-----DE---SV-LENLH-LSRFF-TL-C-Q--nN-E-------D---A-----N-I---------------------L--S-A----------F-D-----E---------D-------------T-----------------------Y------------SVV-RR-T-----------------------------IIGC--------------------------VLHTDM-AHH---FK--LV--S---R-----------M-------------------------N------E----M-V--------SLG-------------------------RK-----------T--------------EI---------------------------------------------------------------------------------------iR--------------------SpigspmsspIKSC-----VV-------L--D-----REgdp-svavS--fktdE--------------------E---RQ-----LML-----------------N-------------------V---L-LHC----A----DIS--N-----------------AV---KPNELCV------K---W-------------------------ASR---------VLEEFFN---------QG-----DR-------------E--R-------------------AK--------------GM-------S---------V----S------------------------P---MM-----D-----R-----E--T--T--S----------------V-G---L----S--------------QI-N-F-IEFV-IAPLY----V-Q------------------F------------A-------A------I---F--PA----V--SH--L-LD----R-LIENR
>Q1JT10_TOXGO/1757-2026
YHNFYHAIHVFQ-------VC--W-----------M-----------F--------------------------------------------L---------------------------------------------sA-------------------------Y-----------------------------------G--------------------C--------------------------------------------R-------------------N-------------------I-------------------L-------------------------S-------------------P------------------------------------------I----------------------------------E-Q---LGILLAA-L---CHDVDH--PG-VNN----AFLRA-S-------------------------L--------HPL-SIM--Y-------N-----DK---SV-LENHH-AAFAI-RT-M-M---Q-L-------G---MygagsR-I---------------------F--P-S----------G-S-----G---------A-------------AapaspdgksgssgsrfegrivpsF------------SEL-RK-I-----------------------------VIQA--------------------------IFSTDM-ELF---RQ--HH--D---A-----------M-------------------------K------R----R-A--------QMK--------------------------T----------------------------------------------------------------------------------------------------------------------------------------------------NDR-----EE-------L--E-----GE---------------D--------------------D---RN-----LLV-----------------T-------------------C---L-IHC----A----DIC--N-----------------PV---MSEGRNV------Q---W-------------------------ASL---------VTQEFNA---------QV-----DL-------------E--R-------------------RY--------------GL-------P---------V----S------------------------V---FM-----D----aR-----T--E--L--Q----------------R-T---Q----S--------------QI-G-F-LSFV-VLDQF----R-A------------------L------------A-------D------L---I--PE----V--SE--L-VV----Q-GEKNL
>Q5CXM2_CRYPV/1551-1831
YHNIFHALQVVQ-------VC--Y-----------I-----------I--------------------------------------------L---------------------------------------------rN-------------------------F-----------------------------------G--------------------I--------------------------------------------M-------------------L-------------------V-------------------L-------------------------N-------------------D------------------------------------------L----------------------------------N-K---FILLFAA-L---CHDIDH--PG-VNN----CFLTI-S-------------------------N--------SKL-ALK--Y-------N-----DN---SI-LENHH-CNYIF-SL-L-D---KcQ-------D---L-----D-I---------------------R--K-N----------F-N-----D---------F-------------E-----------------------K------------KNF-RR-I-----------------------------FIRS--------------------------VLSTDM-SYH---NT--LL--S---N-----------L-------------------------E------E----F-I--------STN-------------------------NNnnnninnnnyyY--------------CH---------------------------------------------------------------------------------------nQnlifdeeelNnnninikmlgE---------IDEN-----SL-------L--I-----KM------------------------------------D---KE-----FLI-----------------E-------------------T---L-LHA----A----DIS--N-----------------PI---TPFPICA------K---W-------------------------SSL---------IVEEFNY---------QS-----KL-------------E--S-------------------QF--------------GL-------P---------I----T------------------------P---FM-----D-----L-----K--D-----D----------------I-T---K----Ie------------aQI-G-F-LEFI-IIPQW----K-L------------------L------------S-------R------I---I--PK----S--II--L-LK----Q-AEKNR
===cluster10===
>A1YMU2_PIG/143-344
YHNNIHAADVVQ-------ST--H-----------V-----------L--------------------------------------------L---------------------------------------------sT-------------------------P-----------------------------------A--------------------L--------------------------------------------E-------------------A-------------------V-------------------F-------------------------T-------------------D------------------------------------------L----------------------------------E-I---LAAIFAS-A---IHDVDH--PG-VSN----QFLIN-T-------------------------N--------SEL-ALM--Y-------N-----DS---SV-LENHH-LAVGF-KL-L-Q---E-E-------N---C-----D-I---------------------F--Q-N----------L-T-----K---------K-------------Q-----------------------R------------QSL-RK-M-----------------------------VIDI--------------------------VLATDM-SKH---MN--LL--A---D-----------L-------------------------K------T----M-V--------ETK-------------------------KV----------------------------------------------------------------------------------------------------------------------------------------------------TSS-----GV-------L--L-----LD--------N-----yS--------------------D---RI-----QVL-----------------Q-------------------N---M-VHC----A----DLS--N-----------------PT---KPLQLYR------Q---W-------------------------TDR---------IMEEFFR---------QG-----DR-------------E--R-------------------ER--------------GM-------E---------I----S------------------------P---MC-----D---------------------------------------------------------------------------------------------------------------------------------------------K--------------------------
>O43851_HUMAN/121-346
-------FSIFQ-------AV--F-----------------------------------------------------------------------------------------------------------------------------------------------------------------------------------------------------------------------------------------------------------------------------------------------------------------------------------------T-------------------D------------------------------------------L----------------------------------E-I---LAALFAS-A---IHDVDH--PG-VSN----QFLIN-T-------------------------N--------SEL-ALM--Y-------N-----DA---SV-LENHH-LAVGF-KL-L-Q---A-E-------N---C-----D-I---------------------F--Q-N----------L-S-----A---------K-------------Q-----------------------R------------LSL-RR-M-----------------------------VIDM--------------------------VLATDM-SKH---MN--LL--A---D-----------L-------------------------K------T----M-V--------ETK-------------------------KV----------------------------------------------------------------------------------------------------------------------------------------------------TSL-----GV-------L--L-----LD--------N-----yS--------------------D---RI-----QVL-----------------Q-------------------N---L-VHC----A----DLS--N-----------------PT---KPLPLYR------Q---W-------------------------TDR---------IMAEFFQ---------QG-----DR-------------E--R-------------------ES--------------GL-------D---------I----S------------------------P---MC-----D-----K-----H--T--A--S----------------V-E---K----S--------------QV-G-F-IDYI-AHPLW----E-T------------------W------------A-------D------L---V--HP-D--A--QD--L-LD----T-LEDNR
>O96078_9METZ/414-657
YHNALHAADVLL-------AT--N-----------H-----------L--------------------------------------------L---------------------------------------------kA-------------------------K-----------------------------------A--------------------L--------------------------------------------E-------------------P-------------------I-------------------F-------------------------T-------------------Q------------------------------------------L----------------------------------E-V---FAALVAA-I---IHDVDH--PG-RNN----QFLVS-T-------------------------E--------DPL-AIL--Y-------N-----DE---SV-LENHH-LALAF-EL-M-K---D-P-------T---C-----N-F---------------------L--E-S----------T-C-----K---------S-------------Q-----------------------K------------QAF-RK-L-----------------------------IIDM--------------------------VLATDM-SRH---FK--YL--G---Q-----------L-------------------------K------T----L-L--------ESN-------------------------KV----------------------------------------------------------------------------------------------------------------------------------------------------ANN-----GL-------L--Q-----LD--------K-----yH--------------------D---RV-----EVL-----------------Q-------------------G---L-LHC----A----DLS--N-----------------QT---KSFHIAS------Q---W-------------------------SQR---------IMEESYR---------QG-----DE-------------E--R-------------------KL--------------GI-------P---------V----N------------------------P---LG-----D-----R-----S--V-----S----------------I-E---K----C--------------QV-T-F-IDYI-VYPLW----E-T------------------W------------A-------E------L---V--YP-D--A--QD--I-VC----S-LMDTR
>PDE4A_DROME/870-1114
FHNSLHAADVTQ-------ST--N-----------V-----------L--------------------------------------------L---------------------------------------------nT-------------------------P-----------------------------------A--------------------L--------------------------------------------E-------------------G-------------------V-------------------F-------------------------T-------------------P------------------------------------------L----------------------------------E-V---GGALFAA-C---IHDVDH--PG-LTN----QFLVN-S-------------------------S--------SEL-ALM--Y-------N-----DE---SV-LENHH-LAVAF-KL-L-Q---N-Q-------G---C-----D-I---------------------F--C-N----------M-Q-----K---------K-------------Q-----------------------R------------QTL-RK-M-----------------------------VIDI--------------------------VLSTDM-SKH---MS--LL--A---D-----------L-------------------------K------T----M-V--------ETK-------------------------KV----------------------------------------------------------------------------------------------------------------------------------------------------AGS-----GV-------L--L-----LD--------N-----yT--------------------D---RI-----QVL-----------------E-------------------N---L-VHC----A----DLS--N-----------------PT---KPLPLYK------R---W-------------------------VAL---------LMEEFFL---------QG-----DK-------------E--R-------------------ES--------------GM-------D---------I----S------------------------P---MC-----D-----R-----H--N--A--T----------------I-E---K----S--------------QV-G-F-IDYI-VHPLW----E-T------------------W------------A-------D------L---V--HP-D--A--QD--I-LD----T-LEENR
>PDE4A_HUMAN/432-676
YHNSLHAADVLQ-------ST--H-----------V-----------L--------------------------------------------L---------------------------------------------aT-------------------------P-----------------------------------A--------------------L--------------------------------------------D-------------------A-------------------V-------------------F-------------------------T-------------------D------------------------------------------L----------------------------------E-I---LAALFAA-A---IHDVDH--PG-VSN----QFLIN-T-------------------------N--------SEL-ALM--Y-------N-----DE---SV-LENHH-LAVGF-KL-L-Q---E-D-------N---C-----D-I---------------------F--Q-N----------L-S-----K---------R-------------Q-----------------------R------------QSL-RK-M-----------------------------VIDM--------------------------VLATDM-SKH---MT--LL--A---D-----------L-------------------------K------T----M-V--------ETK-------------------------KV----------------------------------------------------------------------------------------------------------------------------------------------------TSS-----GV-------L--L-----LD--------N-----yS--------------------D---RI-----QVL-----------------R-------------------N---M-VHC----A----DLS--N-----------------PT---KPLELYR------Q---W-------------------------TDR---------IMAEFFQ---------QG-----DR-------------E--R-------------------ER--------------GM-------E---------I----S------------------------P---MC-----D-----K-----H--T--A--S----------------V-E---K----S--------------QV-G-F-IDYI-VHPLW----E-T------------------W------------A-------D------L---V--HP-D--A--QE--I-LD----T-LEDNR
>PDE4B_HUMAN/405-649
YHNSLHAADVAQ-------ST--H-----------V-----------L--------------------------------------------L---------------------------------------------sT-------------------------P-----------------------------------A--------------------L--------------------------------------------D-------------------A-------------------V-------------------F-------------------------T-------------------D------------------------------------------L----------------------------------E-I---LAAIFAA-A---IHDVDH--PG-VSN----QFLIN-T-------------------------N--------SEL-ALM--Y-------N-----DE---SV-LENHH-LAVGF-KL-L-Q---E-E-------H---C-----D-I---------------------F--M-N----------L-T-----K---------K-------------Q-----------------------R------------QTL-RK-M-----------------------------VIDM--------------------------VLATDM-SKH---MS--LL--A---D-----------L-------------------------K------T----M-V--------ETK-------------------------KV----------------------------------------------------------------------------------------------------------------------------------------------------TSS-----GV-------L--L-----LD--------N-----yT--------------------D---RI-----QVL-----------------R-------------------N---M-VHC----A----DLS--N-----------------PT---KSLELYR------Q---W-------------------------TDR---------IMEEFFQ---------QG-----DK-------------E--R-------------------ER--------------GM-------E---------I----S------------------------P---MC-----D-----K-----H--T--A--S----------------V-E---K----S--------------QV-G-F-IDYI-VHPLW----E-T------------------W------------A-------D------L---V--QP-D--A--QD--I-LD----T-LEDNR
>PDE4C_HUMAN/387-631
YHNSLHAADVAQ-------ST--H-----------V-----------L--------------------------------------------L---------------------------------------------aT-------------------------P-----------------------------------A--------------------L--------------------------------------------E-------------------A-------------------V-------------------F-------------------------T-------------------D------------------------------------------L----------------------------------E-I---LAALFAS-A---IHDVDH--PG-VSN----QFLIN-T-------------------------N--------SEL-ALM--Y-------N-----DA---SV-LENHH-LAVGF-KL-L-Q---A-E-------N---C-----D-I---------------------F--Q-N----------L-S-----A---------K-------------Q-----------------------R------------LSL-RR-M-----------------------------VIDM--------------------------VLATDM-SKH---MN--LL--A---D-----------L-------------------------K------T----M-V--------ETK-------------------------KV----------------------------------------------------------------------------------------------------------------------------------------------------TSL-----GV-------L--L-----LD--------N-----yS--------------------D---RI-----QVL-----------------Q-------------------N---L-VHC----A----DLS--N-----------------PT---KPLPLYR------Q---W-------------------------TDR---------IMAEFFQ---------QG-----DR-------------E--R-------------------ES--------------GL-------D---------I----S------------------------P---MC-----D-----K-----H--T--A--S----------------V-E---K----S--------------QV-G-F-IDYI-AHPLW----E-T------------------W------------A-------D------L---V--HP-D--A--QD--L-LD----T-LEDNR
>PDE4C_RAT/253-497
YHNSIHAADVVQ-------SA--H-----------V-----------L--------------------------------------------L---------------------------------------------gT-------------------------P-----------------------------------A--------------------L--------------------------------------------E-------------------A-------------------V-------------------F-------------------------T-------------------D------------------------------------------L----------------------------------E-V---LAAIFAC-A---IHDVDH--PG-VSN----QFLIN-T-------------------------N--------SEL-ALM--Y-------N-----DS---SV-LENHH-LAVGF-KL-L-Q---G-E-------N---C-----D-I---------------------F--Q-N----------L-S-----T---------K-------------Q-----------------------K------------LSL-RR-M-----------------------------VIDM--------------------------VLATDM-SKH---MS--LL--A---D-----------L-------------------------K------T----M-V--------ETK-------------------------KV----------------------------------------------------------------------------------------------------------------------------------------------------TSL-----GV-------L--L-----LD--------N-----yS--------------------D---RI-----QVL-----------------Q-------------------S---L-VHC----A----DLS--N-----------------PA---KPLPLYR------Q---W-------------------------TER---------IMAEFFQ---------QG-----DR-------------E--R-------------------ES--------------GL-------D---------I----S------------------------P---MC-----D-----K-----H--T--A--S----------------V-E---K----S--------------QV-G-F-IDYI-AHPLW----E-T------------------W------------A-------D------L---V--HP-D--A--QE--L-LD----T-LEDNR
>PDE4D_RAT/456-700
YHNNIHAADVVQ-------ST--H-----------V-----------L--------------------------------------------L---------------------------------------------sT-------------------------P-----------------------------------A--------------------L--------------------------------------------E-------------------A-------------------V-------------------F-------------------------T-------------------D------------------------------------------L----------------------------------E-I---LAAIFAS-A---IHDVDH--PG-VSN----QFLIN-T-------------------------N--------SEL-ALM--Y-------N-----DS---SV-LENHH-LAVGF-KL-L-Q---E-E-------N---C-----D-I---------------------F--Q-N----------L-T-----K---------K-------------Q-----------------------R------------QSL-RK-M-----------------------------AIDI--------------------------VLATDM-SKH---MN--LL--A---D-----------L-------------------------K------T----M-V--------ETK-------------------------KV----------------------------------------------------------------------------------------------------------------------------------------------------TSS-----GV-------L--L-----LD--------N-----yS--------------------D---RI-----QVL-----------------Q-------------------N---M-VHC----A----DLS--N-----------------PT---KPLQLYR------Q---W-------------------------TDR---------IMEEFFR---------QG-----DR-------------E--R-------------------ER--------------GM-------E---------I----S------------------------P---MC-----D-----K-----H--N--A--S----------------V-E---K----S--------------QV-G-F-IDYI-VHPLW----E-T------------------W------------A-------D------L---V--HP-D--A--QD--I-LD----T-LEDNR
>PDE4_CAEEL/406-650
YHNFIHAADVAQ-------SM--H-----------V-----------L--------------------------------------------L---------------------------------------------mS-------------------------P-----------------------------------V--------------------L--------------------------------------------T-------------------E-------------------V-------------------F-------------------------T-------------------D------------------------------------------L----------------------------------E-V---LAAIFAG-A---VHDVDH--PG-FTN----QYLIN-S-------------------------N--------NEL-AIM--Y-------N-----DE---SV-LEQHH-LAVAF-KL-L-Q---D-S-------N---C-----D-F---------------------L--A-N----------L-S-----R---------K-------------Q-----------------------R------------LQF-RK-I-----------------------------VIDM--------------------------VLATDM-SKH---MS--LL--A---D-----------L-------------------------K------T----M-V--------EAK-------------------------KV----------------------------------------------------------------------------------------------------------------------------------------------------AGN-----NV-------I--V-----LD--------K-----yN--------------------D---KI-----QVL-----------------Q-------------------S---M-IHL----A----DLS--N-----------------PT---KPIELYQ------Q---W-------------------------NQR---------IMEEYWR---------QG-----DK-------------E--K-------------------EL--------------GL-------E---------I----S------------------------P---MC-----D-----R-----G--N--V--T----------------I-E---K----S--------------QV-G-F-IDYI-VHPLY----E-T------------------W------------A-------D------L---V--YP-D--A--QN--I-LD----Q-LEENR
>Q17KM9_AEDAE/459-703
FHNSLHAADVAQ-------ST--H-----------V-----------L--------------------------------------------L---------------------------------------------nT-------------------------P-----------------------------------A--------------------L--------------------------------------------E-------------------N-------------------V-------------------F-------------------------T-------------------P------------------------------------------L----------------------------------E-T---CAALFAA-C---IHDVDH--PG-LTN----QFLIN-S-------------------------S--------SEL-AIM--Y-------N-----DE---SV-LENHH-LAVAF-KL-L-Q---N-E-------D---C-----D-I---------------------L--R-N----------I-Q-----K---------K-------------Q-----------------------R------------QTF-RK-M-----------------------------VIDM--------------------------VLSTDM-SKH---MT--LL--A---D-----------L-------------------------K------T----M-V--------ETK-------------------------KV----------------------------------------------------------------------------------------------------------------------------------------------------AGS-----GV-------L--L-----LD--------N-----yT--------------------D---RI-----QVL-----------------E-------------------N---L-VHC----A----DLS--N-----------------PT---KPLPMYK------R---W-------------------------VAR---------LMEEFFL---------QG-----DK-------------E--R-------------------AA--------------GM-------D---------I----S------------------------P---MC-----D-----R-----H--N--A--T----------------I-E---K----S--------------QV-G-F-IDYI-VHPLW----E-T------------------W------------A-------D------L---V--HP-D--A--QD--I-LD----M-LEENR
>Q23SC5_TETTH/216-423
YHNKIHAFDVTQ-------KC--N-----------------------F--------------------------------------------V---------------------------------------------qI-------------------------G-----------------------------------K--------------------L--------------------------------------------N---------------------------------------------------------------------------------------------------------K------------------------------------------I----------------------------------D-I---GTVFVAA-A---IHDVEH--PG-FNN----PFQMN-A-------------------------K--------TDL-AIL--Y-------N-----DK---SP-LENHH-LSVTF-KL-L-R---D-N------pS---I-----N-I---------------------F--E-G----------I-D-----K---------K-------------T-----------------------Y------------KNV-RE-T-----------------------------LIQM--------------------------ILKTDM-NQH---FT--SL--A---Q-----------L-------------------------K------G----R-L--------ASN-------------------------EF------------------------------------------------------------------------------------------------------------------------------------------------------------------------D-----AK--------------aA--------------------D---KP-----LCL-----------------N-------------------T---L-LHA----A----D---------------------------------------------------------------------------------------------------G-----DV-------------E--R-------------------SR--------------GL-------P---------I----S------------------------Y---LC-----D-----R-----Y--T--T--N----------------I-A---K----S--------------QI-G-F-IDFI-VQPYF----E-T------------------I------------C-------Q------F---I--PE----L--LN--Y-MP----L-FEQNK
>Q4RHD8_TETNG/1-200
-----------------------------------M-----------T--------------------------------------------W---------------------------------------------tT-------------------------Q-----------------------------------E--------------------C--------------------------------------------L----------------------------------------------------------------------------------------------------------------------------------------------------------------------------------------------------------------------N----QFLIN-T-------------------------N--------SEL-ALM--Y-------N-----DE---SV-LENHH-LAVGF-KL-L-H---E-D-------N---C-----D-I---------------------F--Q-N----------L-S-----K---------R-------------Q-----------------------R------------QSL-RK-L-----------------------------------------------------------VLATDM-SKH---MS--LL--A---D-----------L-------------------------K------T----M-V--------ETK-------------------------KV----------------------------------------------------------------------------------------------------------------------------------------------------TSS-----GV-------L--L-----LD--------H-----yT--------------------D---RI-----QVL-----------------R-------------------N---L-VHC----A----DLS--N-----------------PT---KPLAVYR------Q---W-------------------------TER---------IMEEFFR---------QG-----DK-------------E--R-------------------ER--------------GM-------E---------I----S------------------------P---MC-----D-----K-----H--T--A--S----------------V-E---K----S--------------QV-G-F-IDYI-VHPLW----E-T------------------W------------G-------D------L---V--HP-D--A--QE--I-LD----T-LEDNR
>Q4SBL4_TETNG/354-606
YHNNIHAADVVQ-------ST--H-----------V-----------L--------------------------------------------L---------------------------------------------sT-------------------------P-----------------------------------A--------------------L--------------------------------------------Evndp-----------nhpvA-------------------V-------------------F-------------------------T-------------------D------------------------------------------L----------------------------------E-I---LAALFAS-A---IHDVDH--PG-VSN----QFLIN-T-------------------------N--------SEL-ALM--Y-------N-----DS---SV-LENHH-LAVGF-KL-L-Q---E-D-------N---C-----D-I---------------------F--Q-N----------L-S-----K---------K-------------Q-----------------------R------------QSL-RK-M-----------------------------VIDM--------------------------VLATDM-SKH---MN--LL--A---D-----------L-------------------------K------T----M-V--------ETK-------------------------KV----------------------------------------------------------------------------------------------------------------------------------------------------TSL-----GV-------L--L-----LD--------N-----yS--------------------D---RI-----QVL-----------------Q-------------------N---M-VHC----A----DLS--N-----------------PT---KPLELYR------Q---W-------------------------TDR---------IMVEFFT---------QG-----DR-------------E--R-------------------DK--------------GM-------E---------I----S------------------------P---MC-----D-----K-----Q--N--A--S----------------I-E---K----N--------------QV-G-F-IDYI-VHPLW----E-T------------------W------------A-------D------L---V--HP-D--A--QE--I-LD----T-LEDNR
>Q4SF02_TETNG/322-566
YHNNIHAADVVQ-------ST--H-----------V-----------L--------------------------------------------L---------------------------------------------sT-------------------------S-----------------------------------A--------------------L--------------------------------------------E-------------------A-------------------V-------------------F-------------------------T-------------------D------------------------------------------L----------------------------------E-I---MAALFAS-A---IHDVDH--PG-VTN----QFLIN-T-------------------------S--------SEL-ALM--Y-------N-----DA---SV-LENHH-LAVGF-KL-L-Q---E-E-------N---C-----D-I---------------------F--Q-N----------L-G-----K---------K-------------Q-----------------------K------------ESL-RK-M-----------------------------VIDM--------------------------VLATDM-SKH---MN--YL--A---D-----------M-------------------------K------T----M-V--------ETK-------------------------KV----------------------------------------------------------------------------------------------------------------------------------------------------TSL-----GV-------L--L-----LD--------N-----yS--------------------D---RI-----QVL-----------------Q-------------------N---I-VHC----A----DLS--N-----------------PT---KPLELYR------R---W-------------------------TDR---------IMREFFT---------QG-----DR-------------E--R-------------------DK--------------GM-------E---------I----S------------------------P---MC-----D-----K-----H--N--A--S----------------I-E---K----S--------------QV-G-F-IDYI-VHPLW----E-T------------------W------------A-------D------L---V--HP-D--A--QD--I-LD----T-LEDNR
>Q4SML2_TETNG/774-1018
YHNSLHAADVTQ-------ST--H-----------V-----------L--------------------------------------------L---------------------------------------------sT-------------------------P-----------------------------------A--------------------L--------------------------------------------D-------------------A-------------------V-------------------F-------------------------T-------------------D------------------------------------------L----------------------------------E-I---LAALFAA-A---IHDVDH--PG-VSN----QFLIN-T-------------------------N--------SEL-ALM--Y-------N-----DE---SV-LENHH-LAVGF-KL-L-H---Q-E-------N---C-----D-I---------------------F--Q-N----------L-T-----K---------R-------------Q-----------------------R------------QSL-RK-L-----------------------------VIDI--------------------------VLATDM-SKH---MT--LL--A---D-----------L-------------------------K------T----M-V--------ETK-------------------------KV----------------------------------------------------------------------------------------------------------------------------------------------------TSS-----GV-------L--L-----LD--------H-----yT--------------------E---RI-----QVL-----------------R-------------------N---M-VHC----A----DLS--N-----------------PT---KTLPLYQ------Q---W-------------------------TER---------IMEEFFR---------QG-----DK-------------E--R-------------------ER--------------GM-------E---------I----S------------------------A---MC-----D-----K-----H--T--A--S----------------V-E---K----S--------------QV-G-F-IDYI-VHPLW----E-T------------------W------------A-------D------L---V--HP-D--A--QE--L-LD----T-LEENR
>Q4SP32_TETNG/442-712
YHNSLHAADVAQ-------ST--H-----------I-----------L--------------------------------------------L---------------------------------------------sT-------------------------P-----------------------------------A--------------------L--------------------------------------------N-------------------A-------------------V-------------------F-------------------------T-------------------D------------------------------------------L----------------------------------E-I---LAAIFAA-A---IHDVDH--PG-VSN----QFLIN-T-------------------------N--------SEL-ALM--Y-------N-----DE---SV-LENHH-LAVGF-KL-L-Q---E-D-------N---C-----D-I---------------------F--Q-N----------L-T-----K---------K-------------Q-----------------------R------------QTL-RR-M-----------------------------VIDMvraararaqgsrarfpsatlrwsphqVLATDM-SKH---MS--LL--A---D-----------L-------------------------K------T----M-V--------ETK-------------------------KV----------------------------------------------------------------------------------------------------------------------------------------------------TSS-----GV-------L--L-----LD--------N-----yT--------------------D---RM-----QVL-----------------R-------------------N---M-VHC----A----DLS--N-----------------PT---KPLDLYR------Q---W-------------------------TDR---------IMDEFFH---------QG-----DR-------------E--R-------------------ER--------------GM-------E---------I----S------------------------P---MC-----D-----K-----H--T--A--S----------------V-E---R----T--------------QV-G-F-IDYI-VHPLW----E-T------------------W------------A-------D------L---V--HP-D--A--QD--I-LD----T-LEDNR
>Q5RGC2_BRARE/334-581
YHNNIHAADVVQ-------ST--H-----------V-----------L--------------------------------------------L---------------------------------------------sT-------------------------P-----------------------------------A--------------------L--------------------------------------------E-------------------D-------------------V-------------------F-------------------------T-------------------D------------------------------------------L----------------------------------E-I---MAALFAS-A---IHDVDH--PG-VTN----QFLIN-T-------------------------N--------SEL-ALM--Y-------N-----DA---SV-LENHH-LAVGF-KL-L-Q---E-E-------N---C-----D-I---------------------F--C-N----------L-S-----K---------K-------------Q-----------------------R------------QSL-RQ-M-----------------------------TIDM--------------------------VLATDM-SKH---MN--FL--A---D-----------L-------------------------K------T----M-V--------ETK-------------------------KV----------------------------------------------------------------------------------------------------------------------------------------------------TSQ-----GV-------L--L-----LD--------N-----yS--------------------D---RIq--vlQVL-----------------Q-------------------N---M-VHC----A----DLS--N-----------------PT---KPLELYR------K---W-------------------------TDR---------IMVEFFS---------QG-----DR-------------E--R-------------------DK--------------GI-------D---------V----S------------------------P---MC-----D-----K-----H--T--A--S----------------M-E---N----T--------------QV-G-F-IDYI-IHPLW----E-T------------------W------------A-------D------L---V--HP-D--A--QD--I-LD----T-LEDNR
>Q5TUZ0_ANOGA/323-571
FHNSLHAADVTQ-------ST--H-----------A-----------L--------------------------------------------L---------------------------------------------hS-------------------------P-----------------------------------A--------------------L--------------------------------------------D-------------------G-------------------V-------------------F-------------------------T-------------------P------------------------------------------L----------------------------------E-V---CAALVAA-C---IHDVDH--PG-LTN----QFLIN-S-------------------------S--------SEL-ALM--Y-------N-----DE---SV-LENHH-LAVAF-KL-M-Q---N-D-------D---C-----N-I---------------------L--R-N----------L-P-----K---------K-------------Q-----------------------R------------ATF-RK-M-----------------------------VIDM--------------------------VLSTDM-SKH---MT--LL--A---D-----------L-------------------------K------T----M-V--------ETK-------------------------KS-----------------------------------------------------------------------------------------------------------------------------------------R---------SSGS-----GV-------LlrL-----LD--------S-----yT--------------------D---RI-----QVL-----------------Q-------------------N---L-VHC----A----DLS--N-----------------PT---KPLPLYR------R---W-------------------------VRR---------LMEEFFR---------QG-----DR-------------E--R-------------------AA--------------GM-------D---------V----S------------------------P---MC-----D-----R-----R--S--A--T----------------V-E---S----S--------------QV-G-F-IDYI-VHPLW----E-A------------------W------------A-------E------L---V--RP-D--A--QD--I-LD----R-LEENR
>Q5XGT5_XENLA/343-587
YHNSLHAADVTQ-------ST--H-----------V-----------L--------------------------------------------L---------------------------------------------sT-------------------------P-----------------------------------A--------------------L--------------------------------------------D-------------------A-------------------V-------------------F-------------------------T-------------------D------------------------------------------L----------------------------------E-I---LAALFAA-A---IHDVDH--PG-VSN----QFLIN-T-------------------------N--------SEL-ALM--Y-------N-----DE---SV-LENHH-LAVGF-KL-L-Q---E-E-------N---C-----D-I---------------------F--Q-N----------L-P-----K---------R-------------Q-----------------------R------------QMM-RK-M-----------------------------VIDM--------------------------VLATDM-SKH---MS--LL--A---D-----------L-------------------------K------T----M-V--------ETK-------------------------KV----------------------------------------------------------------------------------------------------------------------------------------------------TSS-----GV-------L--L-----LD--------N-----yT--------------------D---RI-----QVL-----------------R-------------------N---M-VHC----A----DLS--N-----------------PT---KPLELYR------Q---W-------------------------TDR---------ILEEFFR---------QG-----DK-------------E--R-------------------ER--------------GM-------E---------I----S------------------------P---MC-----D-----K-----H--T--A--S----------------V-E---K----S--------------QV-G-F-IDYI-VHPLW----E-T------------------W------------S-------D------L---V--HP-D--A--QD--I-LD----T-LEDNR
>Q61C94_CAEBR/235-472
-HSKNHSLTVI---------T--Y-----------S-----------L--------------------------------------------F---------------------------------------------k--------------------------------------------------------------------------------------------------------------------------------Q-------------------H-------------------V-------------------F-------------------------S-------------------D------------------------------------------L----------------------------------E-V---LAAIFAG-A---IHDVDH--PG-FTN----QYLIN-S-------------------------N--------NEL-AIM--Y-------N-----DE---SV-LEQHH-LAVAF-KL-L-Q---D-G-------N---C-----D-F---------------------L--G-N----------L-S-----R---------K-------------Q-----------------------R------------LQF-RK-I-----------------------------VIDM--------------------------VLATDM-SKH---MS--LL--A---D-----------L-------------------------K------T----M-V--------EAK-------------------------KV----------------------------------------------------------------------------------------------------------------------------------------------------AGN-----NI-------I--V-----LD--------K-----yN--------------------D---KI-----QVL-----------------Q-------------------S---M-IHL----A----DLS--N-----------------PT---KPIELYQ------Q---W-------------------------NQR---------IMEEYWR---------QG-----DK-------------E--K-------------------EL--------------GL-------E---------I----S------------------------P---MC-----D-----R-----G--N--V--T----------------I-E---K----S--------------QV-G-F-IDYI-VHPLY----E-T------------------W------------A-------D------L---V--YP-D--A--QN--I-LD----Q-LEENR
>Q8BQB2_MOUSE/153-381
YHNSLHAADVAQ-------ST--H-----------V-----------L--------------------------------------------L---------------------------------------------sT-------------------------P-----------------------------------A--------------------L--------------------------------------------D-------------------A-------------------V-------------------F-------------------------T-------------------D------------------------------------------L----------------------------------E-I---LAAIFAA-A---IHDVDH--PG-VSN----QFLIN-T-------------------------N--------SEL-ALM--Y-------N-----DE---SV-LENHH-LAVGF-KL-L-Q---E-E-------H---C-----D-I---------------------F--Q-N----------L-T-----K---------K-------------Q-----------------------R------------QTL-RK-M-----------------------------VIDM--------------------------VLATDM-SKH---MS--LL--A---D-----------L-------------------------K------T----M-V--------ETK-------------------------KV----------------------------------------------------------------------------------------------------------------------------------------------------TSS-----GV-------L--L-----LD--------N-----yT--------------------D---RI-----QVL-----------------R-------------------N---M-VHC----A----DLS--N-----------------PT---KSLELYR------Q---W-------------------------TDR---------IMEEFFQ---------QG-----DK-------------E--R-------------------ER--------------GM-------E---------I----S------------------------P---MC-----D-----K-----H--T--A--S----------------V-E---K----S--------------QV-S-T-LRLF-SMFL--------------------------------------------------------------------------M-SS-------TNCS
===cluster11===
>Q23AZ3_TETTH/310-549
YHDRLHSFDVTQ-------TI--H-----------F-----------Fi-----------------------------------------srC---------------------------------------------kF-------------------------G-----------------------------------E--------------------L--------------------------------------------A---------------------------------------K-------------------L-------------------------K-------------------S------------------------------------------M----------------------------------E-R---AAMYFSA-A---IHDFDH--PG-YNN----VFLIN-T-------------------------Q--------NIL-ALK--F-------N-----DQ---SV-LENHH-VSSVY-EMiL-K---N-H-------N---L-----N-I---------------------F--S-N----------F-S-----N---------D-------------E-----------------------Y------------KQF-RE-M-----------------------------VVNM--------------------------VLATDM-TKH---FA--DI--S---K-----------L-------------------------K------S----R-I--------AAT-------------------------DF------------------------------------------------------------------------------------------------------------------------------------------------------------------------E-----ID--------------gK--------------------D---KK-----TVM-----------------E-------------------S---L-LHA----S----DIS--N-----------------PA---RPWEICY------Q---W-------------------------TNK---------VMTEFWA---------QG-----DE-------------E--K-------------------RL--------------GL-------P---------V----T------------------------Y---LC-----D-----R-----V--E--T--N----------------T-S---K----S--------------QQ-G-F-IDFV-VKPLF----E-I------------------I------------S-------N------F---L--PE----L--QQ--F-MI----N-FEQNK
>Q23RI8_TETTH/542-778
YHNKMHAFDVTQ-------TM--H-----------Y-----------F--------------------------------------------M---------------------------------------------qS-------------------------L-----------------------------------N--------------------F--------------------------------------------I-------------------G-------------------Ia-----------------dL-------------------------S-------------------G------------------------------------------L----------------------------------E-I---GLMYIAA-A---AHDYQH--PG-FNN----PYLIN-T-------------------------R--------NEL-AIR--Y-------N-----DK---SP-LENHH-AFSTF-LL-M-Q---E-E-------N---C-----N-I---------------------F--V-H----------L-T-----K---------D-------------E-----------------------F------------KKS-RE-R-----------------------------IISM--------------------------ILHTDN-SQH---FA--DL--A---K-----------L-------------------------K------G----R-L--------TSQ---------------------------------------------------------------------------------------------------------------------------------------------------------------------------------------------------D-----FD--------P-----kD-------------------kD---KD-----ICM-----------------M-------------------S---L-LHS----A----DVS--N-----------------PY---KPWEICR------Q---W-------------------------TFK---------VLDEFWN---------QG-----DL-------------E--R-------------------QS--------------GL-------P---------I----T------------------------Y---LC-----D-----R-----F--T--T--N----------------T-S---K----S--------------QA-G-F-IDFI-VKPLY----E-S------------------V------------Q-------K------F---L--PL-------LD--L-SP------FEVNK
===cluster12===
>A0BWQ6_PARTE/357-593
YHNVIHAFDVTH-------TV--Y-----------F-----------F--------------------------------------------I---------------------------------------------eK-------------------------C-----------------------------------N--------------------F--------------------------------------------K-------------------E-------------------Ig-----------------kL-------------------------T-------------------K------------------------------------------L----------------------------------D-Y---SILLLSA-A---AHDVDH--PG-LNN----IFLNN-T-------------------------R--------HEL-AMT--Y-------N-----DK---SS-LEQHH-AATLF-KC-I-R-------------E---T-----E-L---------------------F--S-N----------F-S-----I---------Q-------------D-----------------------F------------KYF-RE-K-----------------------------SISM--------------------------ILSTDN-AMH---GK--DF--N---K-----------L-------------------------K------A----R-L--------ASN-------------------------DF------------------------------------------------------------------------------------------------------------------------------------------------------------------------D-----PG--------------sK--------------------D---KG-----ICF-----------------D-------------------T---L-LHA----A----DIS--N-----------------PF---KPMKNYE------K---W-------------------------TFR---------VLGEFWQ---------QG-----DR-------------E--K-------------------DM--------------GL-------P---------V----T------------------------M---LC-----D-----R-----R--T--T--N----------------V-A---K----S--------------QI-G-F-IDFM-VLPYY----N-T------------------L------------Q-------Q------I---L--PV----L--AE--F-ME----Q-ISENK
>A0CB76_PARTE/366-602
YHNVIHAFDVTH-------TV--Y-----------F-----------F--------------------------------------------I---------------------------------------------qK-------------------------C-----------------------------------N--------------------F--------------------------------------------K-------------------E-------------------Ig-----------------kL-------------------------T-------------------K------------------------------------------I----------------------------------D-Y---SILLMSA-A---AHDADH--PG-LNN----IFLSN-T-------------------------R--------HDL-AMT--Y-------N-----DK---SP-LEQHH-AATLF-RY-I-R-------------E---T-----D-L---------------------L--V-H----------F-T-----L---------Q-------------D-----------------------F------------KYF-RE-K-----------------------------SINM--------------------------ILSTDN-AMH---GK--DY--N---K-----------L-------------------------K------A----R-L--------ASN-------------------------DF------------------------------------------------------------------------------------------------------------------------------------------------------------------------D-----PG--------------sK--------------------D---KG-----ICF-----------------D-------------------T---L-LHA----A----DIS--N-----------------PF---KPMKNYE------Q---W-------------------------TFR---------VLGEFWH---------QG-----DR-------------E--K-------------------EL--------------GL-------P---------V----T------------------------M---LC-----D-----R-----R--T--T--N----------------V-A---K----S--------------QI-G-F-IDFM-VLPYY----N-T------------------L------------S-------Q------I---L--PQ----L--SE--F-IE----Q-ITENK
>A0DXF6_PARTE/356-592
YHNVIHAFDVTH-------TV--Y-----------F-----------F--------------------------------------------I---------------------------------------------qK-------------------------C-----------------------------------N--------------------F--------------------------------------------K-------------------E-------------------Ig-----------------kL-------------------------S-------------------K------------------------------------------I----------------------------------D-Y---SILLLSA-A---AHDVDH--PG-LNN----IFLSN-T-------------------------R--------HEL-AMT--Y-------N-----DK---SP-LEQHH-ASTLF-RF-I-R-------------E---A-----D-L---------------------L--T-N----------F-T-----L---------S-------------D-----------------------F------------KYF-RE-K-----------------------------SINM--------------------------ILSTDN-AMH---GK--DY--N---K-----------L-------------------------K------A----R-L--------ASN-------------------------DF------------------------------------------------------------------------------------------------------------------------------------------------------------------------D-----PG--------------aK--------------------D---KG-----ICF-----------------D-------------------T---L-LHA----A----DIS--N-----------------PF---KPMKNYE------K---W-------------------------TFR---------VLGEFWV---------QG-----DK-------------E--K-------------------EL--------------GL-------P---------I----T------------------------M---LC-----D-----R-----R--T--T--N----------------V-A---K----S--------------QI-G-F-IDFM-VLPYY----N-T------------------L------------A-------Q------I---L--PL----L--SD--Y-ID----Q-ITENK
===cluster13===
>A0C4N4_PARTE/351-590
YHNKVHAQDVAQ-------TC--N-----------F-----------L--------------------------------------------L---------------------------------------------sK-------------------------C-----------------------------------K--------------------F--------------------------------------------I-------------------E-------------------Ig-----------------qL-------------------------D-------------------E------------------------------------------Q----------------------------------D-I---ACVLIAG-A---IHDYGH--PG-LTN----AFLIN-S-------------------------R--------NEL-ALT--Y-------N-----DQ---SV-LEMYH-PSQCF-KIaW-G---N-Q-------K---V-----N-I---------------------F--E-N----------L-Q-----F---------H-------------K-----------------------Y------------RRI-RE-S-----------------------------IILM--------------------------VLSTDM-AHH---AS--EL--A---I-----------T-------------------------N------S----R-V--------AAP-------------------------DF------------------------------------------------------------------------------------------------------------------------------------------------------------------------------EP--------N-----gK--------------------D---KQ-----RLM-----------------D-------------------L---I-VHS----S----DVS--N-----------------PT---KSFEIYK------Q---W-------------------------TEK---------VLSEFWL---------QG-----DK-------------E--R-------------------DL--------------GL-------P---------I----S------------------------Y---LC-----N-----R-----Y--T--T--N----------------T-A---E----A--------------QV-G-F-IDYV-VKPTF----A-C------------------V------------L-------G------F---L--PA----Y--EP--F-FQ----N-LDKNK
>A0CZ03_PARTE/433-672
YHNRVHAQDVAQ-------TC--N-----------F-----------L--------------------------------------------L---------------------------------------------nR-------------------------C-----------------------------------K--------------------F--------------------------------------------I-------------------E-------------------Ig-----------------qL-------------------------D-------------------E------------------------------------------Q----------------------------------D-I---ACVLIAG-A---IHDYGH--PG-LTN----AFLIN-S-------------------------K--------NEL-ALT--Y-------N-----DQ---SV-LEMFH-PSQCF-KIaW-T---N-Q-------K---A-----N-I---------------------F--E-S----------L-T-----F---------Q-------------K-----------------------Y------------RRI-RE-S-----------------------------IISM--------------------------VLSTDM-AHH---AS--EL--A---I-----------T-------------------------N------S----R-V--------AAP--------------------------------------------------------------------------------------------------------------------------------------------------------------------------------DF-----EP-------Y--G-----KD----------------------------------------KQ-----RLM-----------------D-------------------L---V-VHS----S----DVS--N-----------------PT---KSFEIYK------Q---W-------------------------TER---------VLTEFWL---------QG-----DK-------------E--R-------------------EL--------------GL-------P---------I----S------------------------Y---LC-----N-----R-----Y--T--T--N----------------M-A---E----A--------------QL-G-F-IDYV-VKPTF----S-C------------------V------------Q-------G------F---L--PA----F--EP--Y-LE----N-LDKNK
>Q23Y56_TETTH/382-620
YHNRLHAFDVLQ-------TA--N-----------F-----------F--------------------------------------------L---------------------------------------------kSc----------------------nfI-----------------------------------E--------------------I--------------------------------------------A---------------------------------------A-------------------I-------------------------N-------------------E------------------------------------------F----------------------------------D-L---CTIYISA-A---CHDYDH--PG-VNN----AFIIN-T-------------------------S--------HEI-ALT--Y-------N-----DQ---SV-LENHH-ASKTF-QL-F-N---D-Q-------N---L-----D-I---------------------T--A-N----------F-T-----K---------E-------------Q-----------------------Y------------RSF-RE-M-----------------------------VISI--------------------------ILSTDM-AKH---FS--DI--A---K-----------L-------------------------K------S----R-L--------GTD--------------------------D---------------------------------------------------------------------------------------------------------------------------------------------------------------------Y--D-----IK--------------gK--------------------D---KQ-----MCI-----------------D-------------------T---I-IHA----C----DVS--N-----------------PV---KTWNVYQ------Q---W-------------------------AHR---------VLSEFWS---------QG-----DQ-------------E--R-------------------SQ--------------GI-------Q---------I----T------------------------Y---LC-----D-----R-----Y--T--T--N----------------T-A---K----S--------------QV-G-F-IDFI-VKPLY----E-V------------------I------------C-------N------F---L--PE----L--KN--Y-MQ----Q-IDSNK
===cluster14===
>A1L1W3_BRARE/541-795
YHNSTHAADVLH-------AT--A-----------Y-----------F--------------------------------------------L---------------------------------------------cK-------------------------E-----------------------------------R--------------------V--------------------------------------------K-------------------Q-------------------S-------------------L-------------------------D-------------------P------------------------------------------I----------------------------------D-E---VAALIAA-A---VHDVDH--PG-RTN----SFLCN-A-------------------------G--------SEL-AVL--Y-------N-----DT---AV-LESHH-AALAF-QItT-R---D-D-------K---S-----N-I---------------------F--R-N----------M-E-----R---------N-------------E-----------------------Y------------RTL-RQ-A-----------------------------IIDM--------------------------VLATEM-TKH---FE--HV--N---K-----------F-------------------------V------N----S-I--------NKP--------------------------------------L--------------AA---------------------------------------------------------------------------------------lE--------------------E---------NGGS-----DD-------E--DsvksvLT--------S-----pE--------------------N---RI-----LVK-----------------R-------------------M---L-IKC----A----DIS--N-----------------PC---RPLELCI------E---W-------------------------AGR---------ISEEYFA---------QT-----DE-------------E--K-------------------QR--------------GL-------P--------vV----M------------------------P---VF-----D-----R-----H--T--C--S----------------I-P---K----S--------------QI-S-F-IDYF-ITDMF----D-A------------------W------------D-------A------F---A--DL-------PN--L-MQ----H-LDNNF
>PDE6_CAEEL/501-740
YHNATHAADVLQ-------AT--S-----------F-----------F--------------------------------------------L---------------------------------------------dS-------------------------P-----------------------------------S--------------------V--------------------------------------------A-------------------V-------------------H-------------------V-------------------------N-------------------E------------------------------------------S----------------------------------H-A---VAALLAA-A---VHDLDH--PG-RGN----AYLIN-T-------------------------R--------QSL-AIL--Y-------N-----DN---SI-LENHH-IALAF-QLtL-Q--hN-A-------N---V-----N-I---------------------F--S-S----------L-S-----R---------E-------------E-----------------------F------------IQM-RH-A-----------------------------MVEM--------------------------VLATDI-SRH---FE--YL--A---K-----------Fn-----------------------kM------H----V-T--------DVP-------------------------EE------------------------------------------------------------------------------------------------------------------------------------------------------------------------Q-----RD------------------------------------T---NS-----LTI-----------------C------------------dM---L-VKC----A----DIS--N-----------------PA---REWGLCQ------R---W-------------------------AHR---------IVEEYFE---------QT-----RE-------------E--K-------------------EK--------------GL-------P--------vT----M------------------------E---VF-----D-----R-----N--T--C--N----------------V-P---I----T--------------QC-G-F-IDMF-AREAF----A-T------------------F------------T-------E------F---A--KL-------GE--L-SD----Q-LESNY
>PDE8A_HUMAN/555-810
YHNSTHSADVLH-------AT--A-----------Y-----------F--------------------------------------------L---------------------------------------------sK-------------------------E-----------------------------------R--------------------I--------------------------------------------K-------------------E-------------------T-------------------L-------------------------D-------------------P------------------------------------------I----------------------------------D-E---VAALIAA-T---IHDVDH--PG-RTN----SFLCN-A-------------------------G--------SEL-AIL--Y-------N-----DT---AV-LESHH-AALAF-QL-T-T--gD-D-------K---C-----N-I---------------------F--K-N----------M-E-----R---------N-------------D-----------------------Y------------RTL-RQ-G-----------------------------IIDM--------------------------VLATEM-TKH---FE--HV--N---K-----------F-------------------------V------N----S-InkplatleENG-------------------------ET--------------------------DK---------------------------------------------------------------------------------------nQ--------------------E---------VINT-----ML-------R--T-----PE------------------------------------N---RT-----LIK-----------------R-------------------M---L-IKC----A----DVS--N-----------------PC---RPLQYCI------E---W-------------------------AAR---------ISEEYFS---------QT-----DE-------------E--K-------------------QQ--------------GL-------P--------vV----M------------------------P---VF-----D-----R-----N--T--C--S----------------I-P---K----S--------------QI-S-F-IDYF-ITDMF----D-A------------------W------------D-------A------F---V--DL-------PD--L-MQ----H-LDNNF
>PDE8A_MOUSE/550-804
YHNSTHAADVLH-------AT--A-----------Y-----------F--------------------------------------------L---------------------------------------------sR-------------------------D-----------------------------------K--------------------I--------------------------------------------K-------------------E-------------------T-------------------L-------------------------D-------------------R------------------------------------------I----------------------------------D-E---VAALIAA-T---VHDVDH--PG-RTN----SFLCN-A-------------------------G--------NQL-AVL--Y-------N-----DT---AV-LESHH-VALAF-QLtL-E---N-D-------Q---C-----N-I---------------------F--K-Q----------M-E-----R---------N-------------D-----------------------Y------------RTL-RQ-S-----------------------------IIDM--------------------------VLATEM-TKH---FE--HV--N---K-----------F-------------------------I------N----S-I--------NKP-----------------------------------------------------LT---------------------------------------------------------------------------------------aQ--------------------Esee--pdrsLEDI-----KA-------M--L-----KT--------------pE--------------------S---RA-----LIK-----------------R-------------------M---M-IKC----A----DVS--N-----------------PC---RPLEHCI------E---W-------------------------AAR---------ISEEYFS---------QT-----DE-------------E--K-------------------QL--------------DL-------P--------vV----M------------------------P---VF-----D-----R-----N--T--C--S----------------I-P---K----S--------------QI-S-F-IDYF-ITDMF----D-A------------------W------------D-------A------F---V--DL-------PN--L-MQ----H-LDDNF
>PDE8B_HUMAN/614-865
YHNSTHAADVLH-------AT--A-----------F-----------F--------------------------------------------L---------------------------------------------gK-------------------------E-----------------------------------R--------------------V--------------------------------------------K-------------------G-------------------S-------------------L-------------------------D-------------------Q------------------------------------------L----------------------------------D-E---VAALIAA-T---VHDVDH--PG-RTN----SFLCN-A-------------------------G--------SEL-AVL--Y-------N-----DT---AV-LESHH-TALAF-QLtV-K---D-T-------K---C-----N-I---------------------F--K-N----------I-D-----R---------N-------------H-----------------------Y------------RTL-RQ-A-----------------------------IIDM--------------------------VLATEM-TKH---FE--HV--N---K-----------F-------------------------V------N----S-I--------NKP-------------------------MA-----------A--------------EIeg------------------------------------------------------------------------------------sdC--------------------E---------CNPA-----GK-------N--F-----PE------------------------------------N---QI-----LIK-----------------R-------------------M---M-IKC----A----DVA--N-----------------PC---RPLDLCI------E---W-------------------------AGR---------ISEEYFA---------QT-----DE-------------E--K-------------------RQ--------------GL-------P--------vV----M------------------------P---VF-----D-----R-----N--T--C--S----------------I-P---K----S--------------QI-S-F-IDYF-ITDMF----D-A------------------W------------D-------A------F---A--HL-------PA--L-MQ----H-LADNY
>Q01CI7_OSTTA/263-508
YHNGVHAADVTQ-------AA--A-----------Y-----------F--------------------------------------------I---------------------------------------------eT-------------------------S-----------------------------------L--------------------R--------------------------------------------D---------------------------------------Q-------------------I-------------------------E-------------------P------------------------------------------I----------------------------------H-I---FALLLSA-V---VHDVGH--PG-LNN----AYLVA-R-------------------------Q--------TDV-AER--W-------N-----N--v-SV-NENGH-LYTAN-TL-L-K-------------Q---Y-----D-V---------------------L--K-D----------F-A-----D---------D-------------D-----------------------R------------VLV-LK-L-----------------------------LQKM--------------------------VLCTDM-EVH---AD--LV--K---K-----------V-------------------------I------E----A-V--------ERE-------------------------FD----------------------------------------------------------------------------------------------------------------------------------------------------KEA-----GL-------L--K-----PV----------------------------------------KEwgevwIPL-----------------A-------------------F---A-LHC----A----DIS--N-----------------PA---RPYDLAL------Y---W-------------------------ANA---------IVEEFFK---------QG-----DL-------------Q--R-------------------GF--------------QM-------S---------V----P------------------------G---FM-----D-----R-----R--L--A--S----------------P-AgtqS----S--------------QL-G-F-IKVI-VKPSL----E-L------------------L------------D-------S------Y---M--PQ-A--A--AE--L-LS----H-IETNI
>Q16JF3_AEDAE/489-733
YHNSTHAADVMQ-------AT--A-----------C-----------Y--------------------------------------------L---------------------------------------------qQ-------------------------L-----------------------------------S--------------------N--------------------------------------------Re-----------------tK-------------------V-------------------M-------------------------D-------------------R------------------------------------------M----------------------------------D-E---ATALIAA-A---THDIDH--PG-RSS----AFLCN-S-------------------------D--------DRL-ALL--Y-------N-----D--i-CV-LESHH-AATTF-RLtM-A---D-D-------K---I-----N-I---------------------F--K-H----------L-D-----R---------E-------------S-----------------------Y------------KLA-RS-I-----------------------------IVDM--------------------------ILATEM-TRH---FE--HL--A---K-----------F-------------------------Vsv--fgT----D-V--------DSK-------------------------ET------------------------------------------------------------------------------------------------------------------------------------------------------------------------T-----HD--------N-----dD--------------------N---QI-----LIR-----------------R-------------------M---L-IKC----A----DVS--N-----------------PT---RPLKFCV------E---W-------------------------ARR---------IAEEYFT---------QT-----DE-------------E--K-------------------HR--------------NL-------P--------iV----M------------------------P---MF-----D-----R-----T--T--C--S----------------I-S---K----S--------------QI-G-F-IEYI-IHDMM----D-A------------------W------------N-------S------F---I--EMpE--I--VR--Y-ME--------HNY
>Q3U4Q2_MOUSE/1-188
---------------------------------------------------------------------------------------------------------------------------------------------------------------------------------------------------------------------------------------------------------------------------D-------------------------------------------------------------------------------------------------------------------------------------------------------------------------------------------------------------------------------------------------------------------------------------N-----DT---AV-LESHH-TALAF-QLtV-K---D-T-------K---C-----N-I---------------------F--K-N----------I-D-----R---------N-------------H-----------------------Y------------RTL-RQ-A-----------------------------IIDM--------------------------VLATEM-TKH---FE--HV--N---K-----------F-------------------------V------N----S-I--------NKP-----------------------------------------------------LA---------------------------------------------------------------------------------------aE--------------------S---------EGSD-----CE-------C--N-----PT--------G--knfpE--------------------N---QI-----LIK-----------------R-------------------M---M-IKC----A----DVA--N-----------------PC---RPLDLCI------E---W-------------------------AGR---------ISEEYFA---------QT-----DE-------------E--K-------------------RQ--------------GL-------P--------vV----M------------------------P---VF-----D-----R-----N--T--C--S----------------I-P---K----S--------------QI-S-F-IDYF-ITDMF----D-A------------------W------------D-------A------F---A--HL-------PA--L-MQ----H-LADNY
>Q3ZCR2_HUMAN/1-221
---------------------------------------------------------------------------------------------------------------------------------------------------------------------------------------------------------------------------------------------------------------------------E---------------------------------------------------------------------------------------------------------------------------------------------------------------------------------------------VAALIAA-T---VHDVDH--PG-RTN----SFLCN-A-------------------------G--------SEL-AVL--Y-------N-----DT---AV-LESHH-TALAF-QLtV-K---D-T-------K---C-----N-I---------------------F--K-N----------I-D-----R---------N-------------H-----------------------Y------------RTL-RQ-A-----------------------------IIDM--------------------------VLATEM-TKH---FE--HV--N---K-----------F-------------------------V------N----S-I--------NKP-------------------------MA-----------A--------------EIeg------------------------------------------------------------------------------------sdC--------------------E---------CNPA-----GK-------N--F-----PE------------------------------------N---QI-----LIK-----------------R-------------------M---M-IKC----A----DVA--N-----------------PC---RPLDLCI------E---W-------------------------AGR---------ISEEYFA---------QT-----DE-------------E--K-------------------RQ--------------GL-------P--------vV----M------------------------P---VF-----D-----R-----N--T--C--S----------------I-P---K----S--------------QI-S-F-IDYF-ITDMF----D-A------------------W------------D-------A------F---A--HL-------PA--L-MQ----H-LADNY
>Q3ZCW6_HUMAN/114-365
YHNSTHAADVLH-------AT--A-----------F-----------F--------------------------------------------L---------------------------------------------gK-------------------------E-----------------------------------R--------------------V--------------------------------------------K-------------------G-------------------S-------------------L-------------------------D-------------------Q------------------------------------------L----------------------------------D-E---VAALIAA-T---VHDVDH--PG-RTN----SFLCN-A-------------------------G--------SEL-AVL--Y-------N-----DT---AV-LESHH-TALAF-QLtV-K---D-T-------K---C-----N-I---------------------F--K-N----------I-D-----R---------N-------------H-----------------------Y------------RTL-RQ-A-----------------------------IIDM--------------------------VLATEM-TKH---FE--HV--N---K-----------Fvn--------------------sinK------P----M-A--------AEI-------------------------EG-----------S--------------DC---------------------------------------------------------------------------------------eC--------------------N---------PAGK-----NF-------L--E-----NQ-----------------------------------------I-----LIK-----------------R-------------------M---M-IKC----A----DVA--N-----------------PC---RPLDLCI------E---W-------------------------AGR---------ISEEYFA---------QT-----DE-------------E--K-------------------RQ--------------GL-------P--------vV----M------------------------P---VF-----D-----R-----N--T--C--S----------------I-P---K----S--------------QI-S-F-IDYF-ITDMF----D-A------------------W------------D-------A------F---A--HL-------PA--L-MQ----H-LADNY
>Q4R5T9_MACFA/6-162
-----------------------Y-----------R-----------T--------------------------------------------L---------------------------------------------rQ-------------------------G-----------------------------------I--------------------I--------------------------------------------D-----------------------------------------------------------------------------------------------------------------------------------------------------------------------------------------------MVLATeM---TKHFEH--V----N----KF-VN-S-----------------I-------N--------KPL-ATL--E-------E-----NG-----------------------------------------------------------------------------------------E-----T---------D-------------K------------------------------------------------------------------------------------------------------------------------NQ--E---M-----------I-------------------------N------T----M-L--------RTP-------------------------EN------------------------------------------------------------------------------------------------------------------------------------------------------------------------------------------------------------------------RT-----LIK-----------------R-------------------M---L-IKC----A----DVS--N-----------------PC---RPLQYCI------E---W-------------------------AAR---------ISEEYFS---------QT-----DE-------------E--K-------------------QQ--------------DL-------P--------vV----M------------------------P---VF-----D-----R-----N--T--C--S----------------I-P---K----S--------------QI-S-F-IDYF-ITDMF----D-A------------------W------------D-------A------F---V--DL-------PD--L-MQ----H-LDNNF
>Q4S273_TETNG/65-333
YHNSTHAADVLH-------AT--A-----------Y-----------F--------------------------------------------L---------------------------------------------rS-------------------------E-----------------------------------R--------------------V--------------------------------------------K-------------------N-------------------S-------------------L-------------------------D-------------------Q------------------------------------------L----------------------------------D-E---VAALIAA-T---VHDVDH--PG-RTN----SFLCN-A-------------------------G--------SDL-AIL--Y-------N-----DT---AV-LESHH-AALAF-QL-TgR---D-G-------K---S-----N-I---------------------F--R-N----------T-D-----R---------RaviwllcftsgrnQ-----------------------F------------RTL-RQ-A-----------------------------VIDM--------------------------VLATEM-TRH---FE--HV--S---K-----------F-------------------------V------N----S-I--------NKP--------------------------------------I--------------AA---------------------------------------------------------------------------------------lE--------------------E---------TNSLnsdteGQ-------A--N-----IR--------N-----sP--------------------E---NR-----LLI-----------------K------------------rM---L-IKC----A----DVS--N-----------------PC---RPLELCI------E---W-------------------------AGR---------ISEEYFA---------QT-----DE-------------E--K-------------------RQ--------------GL-------P--------vV----M------------------------P---VF-----D-----R-----N--T--C--S----------------I-P---K----S--------------QL-S-F-IDYF-ITDMF----D-A------------------W------------D-------A------F---A--NL-------PG--L-ME----H-LSENY
>Q4SHT0_TETNG/444-663
YHNSCHAADVLH-------AT--A-----------Y-----------F--------------------------------------------L---------------------------------------------cK-------------------------E-----------------------------------R--------------------V--------------------------------------------K-------------------Q-------------------S-------------------L-------------------------D-------------------P------------------------------------------I----------------------------------D-E---VAALIAA-T---VHDVDH--PG-RTN----SFLCN-A-------------------------G--------SEL-AIL--Y-------N-----DT---AV-LESHH-AALAF-QItT-R---D-D-------K---C-----N-I---------------------F--K-N----------I-E-----R---------N-------------E-----------------------Y------------RTL-RQ-A-----------------------------IIDM--------------------------VLATEM-TKH---FE--HV--N---K-----------F-------------------------V------N----S-I--------NKP---------------------------------------------------------------------------------------------------------------------------------------------------------------------------------L-----AA-------L--E-----EN--------G-----gS--------------------N---DE-----ESV-----------------K-------------------S---I-LT-----------------------------------------SPEN------R---I-------------------------LN---------------------------------DE-------------E--K-------------------RQ--------------GL-------P--------vV----M------------------------P---VF-----D-----R-----N--T--C--S----------------I-P---K----S--------------QI-S-F-IDYF-ITDMF----D-A------------------W------------D-------A------F---A--DL-------PN--L-MQ----H-LDNNF
>Q5C1P7_SCHJA/1-219
-----------------------------------------------F--------------------------------------------L---------------------------------------------qH-------------------------S-----------------------------------L--------------------I--------------------------------------------R-------------------S-------------------I-------------------C-------------------------T-------------------N------------------------------------------I----------------------------------D-E---VATLLAA-I---VHDVDH--PG-KTN----PFLVN-S-------------------------N--------DPL-AIL--Y-------N-----D--i-AV-LESHH-AAVAF-ELtL-R---S-P-------D---I-----N-I---------------------F--Q-N----------L-T-----R---------E-------------E-----------------------Y------------RTM-RS-Y-----------------------------IVDM--------------------------VLATEM-VRH---FD--IV--T---K-----------FvntlskpmlaknrhhdrssvgsmssM------E----S-C--------SMG-------------------------MT-----------I--------------SH---------------------------------------------------------------------------------------sTs------ps-p-------glE---------RISS-----TL-------E--N-----LS--------T-----vE--------------------N---RS-----LIK-----------------R-------------------L---I-IKC----S----DVN--N-----------------PT---RPLSICK------E---W-------------------------AMR---------IAEEYFC---------Q-------------------------------------------------------------L-------K--------------------------------------------------------K-----K--N--------------------------------------------------------------------------------------------------------------------------------D--V--IY--L-S------------
>Q60XS7_CAEBR/409-648
YHNATHAADVLQ-------AT--S-----------F-----------F--------------------------------------------L---------------------------------------------dS-------------------------P-----------------------------------S--------------------V--------------------------------------------A-------------------I-------------------H-------------------V-------------------------N-------------------E------------------------------------------S----------------------------------H-A---VAALLAA-A---VHDLDH--PG-RGN----AYLIN-T-------------------------R--------QSL-AIL--Y-------N-----DN---SI-LENHH-IALAF-QLtL-Q--hN-A-------N---V-----N-I---------------------F--S-N----------L-S-----R---------E-------------E-----------------------F------------IQM-RH-A-----------------------------MVEM--------------------------VLATDI-SRH---FE--YL--A---K-----------F-------------------------N------K----M-H--------VTD--------------------------V-----------A--------------EE---------------------------------------------------------------------------------------q----------------------------------------------------------RD------------------------------------T---NS-----LTI-----------------C------------------dM---L-VKC----A----DIS--N-----------------PA---REWGLCQ------R---W-------------------------AHR---------IVEEYFE---------QT-----RE-------------E--K-------------------EK--------------GL-------P--------vT----M------------------------E---VF-----D-----R-----N--T--C--N----------------V-P---I----T--------------QC-G-F-IDMF-AREAF----A-T------------------F------------T-------E------F---A--KL-------GE--L-SE----Q-LESNY
>Q6NNF2_DROME/639-885
YHNSTHAADVMQ-------ATgaF-----------I-----------T--------------------------------------------Q---------------------------------------------lT-------------------------N-----------------------------------K--------------------D--------------------------------------------M-------------------L-------------------V-------------------M-------------------------D-------------------R------------------------------------------M----------------------------------E-E---ATALIAA-A---AHDVDH--PG-RSS----AFLCN-S-------------------------N--------DAL-AVL--Y-------N-----DL---TV-LENHH-AAITF-KLtL-G---D-D-------K---I-----N-I---------------------F--K-N----------L-D-----K---------E-------------T-----------------------Y------------KSA-RS-T-----------------------------IIDM--------------------------ILATEM-TRH---FE--HL--A---K-----------F-------------------------V------S----V-Fg------gEEP-------------------------RD---------------------------------------------------------------------------------------------------------------------------------------------------------------------H--N-----PQ--------T-----dE--------------------E---TS-----ILM----------------rR-------------------M---L-IKV----A----DVS--N-----------------PA---RPMQFCI------E---W-------------------------ARR---------IAEEYFM---------QT-----DE-------------E--K-------------------QR--------------HL-------P--------iV----M------------------------P---MF-----D-----R-----A--T--C--S----------------I-P---K----S--------------QI-G-F-IEYI-IQDMM----H-A------------------W------------E-------S------F---I--DMpQ--L--IT--Y-MQ------INYSQ
>Q76KC6_RAT/548-804
YHNSTHAADVLH-------AT--A-----------Y-----------F--------------------------------------------L---------------------------------------------sR-------------------------N-----------------------------------K--------------------L--------------------------------------------K-------------------D-------------------T-------------------L-------------------------D-------------------R------------------------------------------L----------------------------------D-E---VAALIAA-T---IHDVDH--PG-RTN----SFLCN-A-------------------------G--------KEL-AVL--Y-------N-----DT---AV-LESHH-AALAF-QLtL-E---N-D-------K---C-----N-I---------------------F--K-N----------T-D-----R---------N-------------D-----------------------Y------------RTL-RQ-S-----------------------------IIDM--------------------------VLATEM-TKH---FE--HV--N---K-----------F-------------------------I------N----S-Inkp--lkaQKN-------------------------EV-----------Q--------------ET---------------------------------------------------------------------------------------gR--------s----------lE---------DIRA-----MV-------R--T-----PE------------------------------------S---RT-----LIK-----------------R-------------------M---M-IKC----A----DVS--N-----------------PC---RPLEHCI------E---W-------------------------AAR---------ISEEYFS---------QT-----DE-------------E--K-------------------QL--------------DL-------P--------vV----M------------------------P---VF-----D-----R-----N--T--C--S----------------I-P---K----S--------------QI-S-F-IDYF-ITDMF----D-A------------------W------------D-------A------F---V--YL-------PN--L-MR----H-LEDNF
>Q7QJ01_ANOGA/527-774
YHNSTHAADVMQ-------AT--A-----------V-----------Y--------------------------------------------L---------------------------------------------qQ-------------------------Ls--------------------------------nrE--------------------L--------------------------------------------K---------------------------------------I-------------------M-------------------------D-------------------R------------------------------------------M----------------------------------D-E---ATALIAA-A---THDIDH--PG-RSS----AFLCN-S-------------------------D--------NTL-ALL--Y-------N-----D--i-CV-LESHH-AATTF-RLtL-G---D-D-------K---I-----N-I---------------------F--K-H----------L-D-----R---------D-------------M-----------------------Y------------KLA-RS-I-----------------------------IVDM--------------------------ILATEM-TRH---FE--HL--A---K-----------F-------------------------Vsv--fgT----D-V--------ESK-------------------------DP---------------------------------------------------------------------------------------------------------------------------------------------------------------------L--P-----PD--------N-----dD--------------------N---QI-----LVR-----------------R-------------------M---L-IKC----A----DVS--N-----------------PT---RPLKFCV------E---W-------------------------ARR---------IAEEYFM---------QT-----DE-------------E--K-------------------RK--------------NL-------P--------iV----M------------------------P---MF-----D-----R-----T--T--C--S----------------I-S---K----S--------------QI-G-F-IEYI-IHDMM----D-A------------------W------------N-------S------F---I--EMpE--I--IR--Y-ME------FNYSQ
>Q8BI47_MOUSE/465-716
YHNSTHAADVLH-------AT--A-----------F-----------F--------------------------------------------L---------------------------------------------gK-------------------------E-----------------------------------R--------------------V--------------------------------------------K-------------------G-------------------S-------------------L-------------------------D-------------------Q------------------------------------------L----------------------------------D-E---VAALIAA-T---VHDVDH--PG-RTN----SFLCN-A-------------------------G--------SEL-AVL--Y-------N-----DT---AV-LESHH-TALAF-QLtV-K---D-T-------K---C-----N-I---------------------F--K-N----------I-D-----R---------N-------------H-----------------------Y------------RTL-RQ-A-----------------------------IIDM--------------------------VLATEM-TKH---FE--HV--N---K-----------F-------------------------V------N----S-I--------NKP-----------------------------------------------------LA---------------------------------------------------------------------------------------aE--------------------S---------EGSD-----CE-------C--N-----PT--------G--knfpE--------------------N---QI-----LIK-----------------R-------------------M---M-IKC----A----DVA--N-----------------PC---RPLDLCI------E---W-------------------------AGR---------ISEEYFA---------QT-----DE-------------E--K-------------------RQ--------------GL-------P--------vV----M------------------------P---VF-----D-----R-----N--T--C--S----------------I-P---K----S--------------QI-S-F-IDYF-ITDMF----D-A------------------W------------D-------A------F---A--HL-------PA--L-MQ----H-LADNY
===cluster15===
>A2FYJ6_TRIVA/684-900
------GADNLQ-------MF--A-----------S-----------L--------------------------------------------L---------------------------------------------lQ-------------------------C-----------------------------------R--------------------M--------------------------------------------E-------------------S-------------------T-------------------L-------------------------S-------------------N------------------------------------------M----------------------------------E-L---FGSLVSC-I---LSDYNC--P---QN----SILVE-S-----------------------------------PE-AIV--S-------L-----SK---------------AV-TV-M-A---N-D-------G---N-----N-I---------------------F--K-S----------I-Q-----Q---------T-------------D-----------------------L------------KNI-WD-L-----------------------------IIDL--------------------------VVSSDF-NNF---YN--VL--N---S-----------A-------------------------E------K----V-I--------DGE-------------------------ND------------------------------------------------------------------------------------------------------------------------------------------------------------------------D-----ED--------DnQk--yS--------------------M---KK-----ENL-----------------K-------------------L---F-LAC----A----KLS--P-----------------CV---RNKKGDE------K---I--------------------------SN---------LATDFFR---------RC-----DL-------------T--H-------------------TS--------------FK-------D-------------------------------------------VK-----S-----R-----E--E----------------------I-D---Q----E--------------KIsD-A-LFNDaAIPAF----K-L------------------L------------S-------K------I---D--SS----L--NV--I-SQ----C-VSNNA
>Q388U6_9TRYP/370-610
YHNSMHAADVLH-------IT--H-----------Y-----------L--------------------------------------------L---------------------------------------------sK-------------------------G-----------------------------------G--------------------L--------------------------------------------A-------------------E-------------------Lc-----------------kL-------------------------N-------------------D------------------------------------------R----------------------------------Q-V---LAALFAA-A---IHDYNH--PG-INN----NFSIL-T-------------------------Q--------TYN-ATL--Y-------N-----DR---SV-LENMH-VASVF-EL-M-R---N-P-------A---L-----N-I---------------------L--A-C----------F-S-----E---------E-------------H-----------------------W------------RDF-RN-T-----------------------------VIDM--------------------------VLATDM-SLH---EK--YM--T---Q-----------F-------------------------K------R----R-L--------SEK-------------------------RP---------------------------------------------------------------------------------------------------------------------------------------------------------------------F--T-----ED---------------C--------------------D---QN-----LAL-----------------A-------------------M---A-LKL----A----DIS--N-----------------CC---RPLPLYL------K---W-------------------------SER---------VSDEFYT---------QG-----DR-------------E--R-------------------SL--------------GM-------S---------C----S------------------------P---FM-----D-----R-----Q--T--P--M----------------I-A---E----G--------------QT-S-F-INYI-FIPFL----E-V------------------M------------A-------E------F---L--PS-M--G--FT--LgLA----A-VCKSH
>Q4D500_TRYCR/461-699
YHNSMHAADVLH-------IT--H-----------Y-----------I--------------------------------------------L---------------------------------------------sK-------------------------G-----------------------------------G--------------------M-------------------------------------------iE-------------------R-------------------C------------------qL-------------------------S-------------------D------------------------------------------L----------------------------------Q-V---FAALFAA-A---IHDYNH--PG-VNN----NFHIK-T-------------------------Q--------TYS-AIV--Y-------N-----DR---SV-LENAH-VSSVF-EL-M-K---N-P-------R---F-----N-I---------------------L--E-S----------F-S-----E---------D-------------Q-----------------------Q------------KEI-RE-T-----------------------------VIEM--------------------------VLATDM-SLH---GK--HI--A---H-----------F-------------------------N------D----R-L--------EEH-------------------------AS------------------------------------------------------------------------------------------------------------------------------------------------------------------------------FT--------E-----rE--------------------N---QN-----LAL-----------------V-------------------M---A-LKM----A----DIS--N-----------------CG---RPLEIYL------K---W-------------------------SSK---------LSDEFYL---------QG-----DR-------------E--R-------------------NL--------------GV-------Q---------C----S------------------------P---FM-----D-----R-----M--E--P--A----------------L-A---K----G--------------QI-L-F-INYI-IIPFF----E-K------------------M------------A-------V------F---L--PK----M--RL--A-VE----C-AESCK
>Q4E664_TRYCR/425-666
YHNSMHAADVTH-------IN--Y-----------Y-----------I--------------------------------------------M---------------------------------------------mI-------------------------A-----------------------------------G--------------------L--------------------------------------------K-------------------Ek-----------------cH-------------------L-------------------------S-------------------K------------------------------------------E----------------------------------K-V---LAGVIAG-A---IHDFDH--PG-LNN----NFHTK-T-------------------------N--------AYL-STL--Y-------N-----DR---SI-LENHH-IACIF-EL-I-L---H-P-------A---Y-----N-V---------------------F--S-P----------L-S-----N---------E-------------Q-----------------------M------------HAV-RE-T-----------------------------MIEM--------------------------VLATDM-GNH---GN--LL--R---K-----------F-------------------------K-----lR----M-A--------ETT-------------------------DW------------------------------------------------------------------------------------------------------------------------------------------------------------------------------RT--------E-----kE--------------------D---VL-----LAL-----------------S-------------------M---S-IKM----A----DIS--N-----------------CA---RPKYIYA------E---W-------------------------ARN---------ISREFYN---------QG-----DA-------------E--A-------------------AC--------------GL-------P---------I----S------------------------P---FM-----D-----R-----K--RkmA--D----------------F-P---K----G--------------QI-S-F-MTYI-VVPMV----E-A------------------I------------S-------E------F---L--PS----L--CF--A-LQ----H-CNENK
>Q4FXF8_LEIMA/460-701
YHNAMHGADVTQ-------IN--Y-----------Y-----------I--------------------------------------------M---------------------------------------------mV-------------------------A-----------------------------------G--------------------Ls------------------------------------------eK-------------------C-------------------R-------------------L-------------------------S-------------------K------------------------------------------E----------------------------------E-I---FAGIIAG-A---VHDFDH--PG-LNN----NFHSR-T-------------------------R--------AYL-ATL--Y-------N-----DR---SI-LENHH-LACTF-EL-L-R---N-P-------R---Y-----N-I---------------------F--A-T----------L-S-----D---------E-------------Q-----------------------R------------LLV-RE-T-----------------------------ILEM--------------------------VLATDM-GNH---AR--IF--K---N-----------F-------------------------Q-----vR----M-S--------ETS-------------------------DW------------------------------------------------------------------------------------------------------------------------------------------------------------------------------HS--------K-----kE--------------------D---VR-----LAL-----------------S-------------------M---S-IKM----A----DIS--N-----------------CA---RPNHIYA------E---W-------------------------AKN---------ISKEFYL---------QG-----DA-------------E--Q-------------------KL--------------NL-------S---------I----S------------------------P---FM-----D-----R-----T--K-eA-eE----------------F-P---K----G--------------QV-S-F-IMYI-VQPMV----E-A------------------I------------S-------A------L---L--PF----M--TF--A-VN----M-CIDNK
>Q54HY3_DICDI/340-677
YHNSIHATDVLH-------NL--N-----------Y-----------F--------------------------------------------I---------------------------------------------eK-------------------------S-----------------------------------F--------------------G--------------------------------------------K---------------------------------------F-------------------L-------------------------T-------------------D------------------------------------------I----------------------------------E-L---FSMILAA-I---IHDFKH--PG-VNN----HFQIN-S-------------------------K--------SRL-ALK--Y-------N-----DK---SI-LENYH-LHQAF-II-M-N---E-P-------E---S-----G-I---------------------L--L-K----------L-S-----D---------S-------------V-----------------------R------------KEI-RE-T-----------------------------IIAL--------------------------VLSTDM-AKH---FN--LV--G---R-----------F-------------------------K------S----MaN--------SFP-------------------------TT-----------T--------------NTqqpsssssssssttiptstitptpnsttsttttttttttttnnnnnnnsnnnslnniinncsssngsmgasgadnsnsnntnnsnsnnQ--------------------N---------QCGS-----SI-------F--L-----NS--------N-----kK--------------------D---RL-----LLM-----------------K-------------------I---S-IKC----A----DIS--N-----------------PS---KPWNLYT------N---W-------------------------SNR---------VTSEFYK---------QG-----DK-------------E--K-------------------ES--------------NM-------D---------V----S------------------------A---FM-----D-----R-----N--K--P--A----------------T-T---K----C--------------QI-N-F-INIF-VAPIY----E-I------------------W------------S-------H------H---F--PQ----F--KL--C-YQ----N-ILSNL
>Q57V52_9TRYP/430-671
YHNSMHAADVTQ-------VN--Y-----------Y-----------I--------------------------------------------I---------------------------------------------fI-------------------------A-----------------------------------G--------------------M--------------------------------------------K-------------------Er-----------------cQ-------------------L-------------------------R-------------------P------------------------------------------E----------------------------------E-Q---LGAVLAA-A---VHDFDH--PG-LNN----NFHTR-T-------------------------N--------AYL-STL--Y-------N-----DR---SI-LENHH-IASVF-QL-L-K---H-P-------S---Y-----N-V---------------------L--A-P----------L-N-----D---------E-------------Q-----------------------F------------RTV-RE-T-----------------------------MVEM--------------------------VLATDM-SNH---GT--IL--K---R-----------F-------------------------Q-----sR----L-V--------EAS-------------------------DW------------------------------------------------------------------------------------------------------------------------------------------------------------------------------SA--------N-----kQ--------------------D---VL-----VAL-----------------S-------------------M---S-IKT----A----DLS--N-----------------CI---RPYYIYS------E---W-------------------------SSY---------IAQEFYK---------QG-----DE-------------E--E-------------------RS--------------NL-------S---------I----S------------------------P---FM-----N-----R-----K--T--SdkD----------------F-P---E----G--------------QK-S-F-ITYV-VAPMM----E-A------------------V------------V-------M------F---L--PH----L--RF--T-LQ----L-CENNR
>Q6S998_LEIMA/384-622
YHNSMHAADVLQ-------IT--D-----------F-----------I--------------------------------------------I---------------------------------------------tQ-------------------------G-----------------------------------G--------------------L-------------------------------------------aK-------------------R-------------------C------------------dL-------------------------S-------------------D------------------------------------------I----------------------------------Q-V---FSALLAA-S---IHDFDH--PG-INN----NFHIK-T-------------------------G--------SYL-ATL--Y-------N-----DR---SV-LENLH-VSSVF-EL-M-K---N-P-------A---F-----N-I---------------------L--A-S----------F-S-----D---------E-------------Q-----------------------H------------HEV-RE-T-----------------------------MIEM--------------------------VLATDM-GSH---GK--YV--A---S-----------L-------------------------K------G----K-M--------QEH-------------------------SS---------------------------------------------------------------------------------------------------------------------------------------------------------------------F--T-----QT---------------A--------------------E---QN-----LCL-----------------A-------------------I---A-LKM----A----DIS--N-----------------CG---RPLDIYL------R---W-------------------------GAK---------VSDEFYQ---------QG-----DR-------------E--R-------------------NL--------------GL-------E---------C----S------------------------P---FM-----D-----R-----L--Q--P--S----------------L-A---K----S--------------QI-A-F-MNYI-ITPFF----E-Q------------------V------------A-------E------L---L--PD----M--RF--A-VA----L-VEENK
===cluster16===
>O96077_9METZ/612-887
YHNKVHAADVLH-------AT--S-----------Y-----------L--------------------------------------------L---------------------------------------------fEiipefsctvssservwtgnqrtrmgG-----------------------------------N--------------------V--------------------------------------------A-------------------S-------------------A-------------------F-------------------------S-------------------I------------------------------------------L----------------------------------E-V---FATYMAA-A---VHDFDH--PG-RTN----AFLVA-T-------------------------K--------SPL-AIL--Y-------N-----DR---AV-LENHH-CAASW-DL-LtS---V-P-------E---H-----N-F---------------------L--G-D----------M-E-----E---------A-------------E-----------------------L------------KRF-RF-L-----------------------------LVEA--------------------------VLATDL-KMH---FD--LL--S---D-----------F-------------------------R------A----K-V--------DPE-------------------------ED------------------------------------------------------------------------------------------------------------------------------------------------------------GG-------I--D-----WS--------S-----eV--------------------D---RL-----TVM-----------------K-------------------M---I-MKM----A----DIS--T-----------------PT---KSYELHR------A---W-------------------------TKL---------ITEEFYQ---------QG-----EQ-------------E--I-------------------VL--------------GL-------P---------P----T------------------------I---FL-----D-----R-----K--H--P-eK----------------L-P---A----V--------------QL-S-F-IQNL-VSPLF----H-A------------------C------------A-------EagvipgV---L--EDnD--I--RS--A-TP----V-IDASK
>PDE3A_HUMAN/751-1035
YHNRIHATDVLH-------AV--W-----------Y-----------L--------------------------------------------T---------------------------------------------tQp-----------------------iP-----------------------------------G--------------------L--------------------------------------------S-------------------T-------------------V-------------------I-------------------------N-------------------DhgstsdsdsdsgfthghmgyvfsktynvtddkygclsgnipaL----------------------------------E-L---MALYVAA-A---MHDYDH--PG-RTN----AFLVA-T-------------------------S--------APQ-AVL--Y-------N-----DR---SV-LENHH-AAAAW-NLfM-S---R-P-------E---Y-----N-F---------------------L--I-N----------L-D-----H---------V-------------E-----------------------F------------KHF-RF-L-----------------------------VIEA--------------------------ILATDL-KKH---FD--FV--A---K-----------F-------------------------N------G----K-V--------NDD-------------------------VG---------------------------------------------------------------------------------------------------------------------------------------------------------------------I--D-----WT--------N-----eN--------------------D---RL-----LVC-----------------Q-------------------M---C-IKL----A----DIN--G-----------------PA---KCKELHL------Q---W-------------------------TDG---------IVNEFYE---------QG-----DE-------------E--A-------------------SL--------------GL-------P---------I----S------------------------P---FM-----D-----R-----S--A--P--Q----------------L-A---N----L--------------QE-S-F-ISHI-VGPLC----N-S------------------Yd----------sA-------G------L---M--PG-K--W--VE--D-SD-------ESGD
>PDE3A_MOUSE/751-1035
YHNRIHATDVLH-------AV--W-----------Y-----------Lttqpipglpsvig------------------dhgsasdsdsdsgF---------------------------------------------tH-------------------------G-----------------------------------H--------------------M--------------------------------------------G-------------------Y-------------------V-------------------F-------------------------S-------------------K------------------------------------------Myhvpddkyg----------------clsgnipalE-L---MALYVAA-A---MHDYDH--PG-RTN----AFLVA-T-------------------------S--------APQ-AVL--Y-------N-----DR---SV-LENHH-AAAAW-NLfM-S---R-P-------E---Y-----N-F---------------------L--V-N----------L-D-----H---------V-------------E-----------------------F------------KHF-RF-L-----------------------------VIEA--------------------------ILATDL-KKH---FD--FV--A---K-----------F-------------------------N------A----K-V--------NDD-------------------------VG---------------------------------------------------------------------------------------------------------------------------------------------------------------------I--D-----WT--------N-----eN--------------------D---RL-----LVC-----------------Q-------------------M---C-IKL----A----DIN--G-----------------PA---KCKELHL------R---W-------------------------TEG---------IASEFYE---------QG-----DE-------------E--A-------------------SL--------------GL-------P---------I----S------------------------P---FM-----D-----R-----S--A--P--Q----------------L-A---N----L--------------QE-S-F-ISHI-VGPLC----H-S------------------Yd----------sA-------G------L---M--PG-K--W--VD--D-SD-------DSGD
>PDE3A_RAT/751-1035
YHNRIHATDVLH-------AV--W-----------Y-----------Lttqpipglpsvig------------------dhgsasdsdsdsgF---------------------------------------------tH-------------------------G-----------------------------------H--------------------M--------------------------------------------G-------------------Y-------------------V-------------------F-------------------------S-------------------Kayhvpddky------------------------gclsgnipaL----------------------------------E-L---MALYVAA-A---MHDYDH--PG-RTN----AFLVA-T-------------------------S--------APQ-AVL--Y-------N-----DR---SV-LENHH-AAAAW-NLfM-S---R-P-------E---Y-----N-F---------------------L--V-N----------L-D-----H---------V-------------E-----------------------F------------KHF-RF-L-----------------------------VIEA--------------------------ILATDL-KKH---FD--FV--A---K-----------F-------------------------N------A----K-V--------NDD-------------------------VG---------------------------------------------------------------------------------------------------------------------------------------------------------------------I--D-----WT--------N-----eN--------------------D---RL-----LVC-----------------Q-------------------M---C-IKL----A----DIN--G-----------------PA---KCKDLHL------R---W-------------------------TEG---------IASEFYE---------QG-----DE-------------E--A-------------------SL--------------GL-------P---------I----S------------------------P---FM-----D-----R-----S--A--P--Q----------------L-A---N----L--------------QE-S-F-ISHI-VGPLC----H-S------------------Yd----------sA-------G------L---M--PG-K--W--VD--D-SD-------DSGD
>PDE3B_HUMAN/736-1021
YHNRIHATDVLH-------AV--W-----------Y-----------L--------------------------------------------T---------------------------------------------tR-------------------------Pvpglqqihng--------------cgtgnetdsdgR--------------------I--------------------------------------------N-------------------HgriayisskscsnpdesygC-------------------L-------------------------Ssn---------------ipA------------------------------------------L----------------------------------E-L---MALYVAA-A---MHDYDH--PG-RTN----AFLVA-T-------------------------N--------APQ-AVL--Y-------N-----DR---SV-LENHH-AASAW-NLyL-S---R-P-------E---Y-----N-F---------------------L--L-H----------L-D-----H---------V-------------E-----------------------F------------KRF-RF-L-----------------------------VIEA--------------------------ILATDL-KKH---FD--FL--A---E-----------F-------------------------N-----aK----A-N--------DVN-----------------------------------------------------SN---------------------------------------------------------------------------------------gI--------------------E---------WS-----------------------------------N-----eN--------------------D---RL-----LVC-----------------Q-------------------V---C-IKL----A----DIN--G-----------------PA---KVRDLHL------K---W-------------------------TEG---------IVNEFYE---------QG-----DE-------------E--A-------------------NL--------------GL-------P---------I----S------------------------P---FM-----D-----R-----S--S--P--Q----------------L-A---K----L--------------QE-S-F-ITHI-VGPLC----N-S------------------Yd----------aA-------G------L---L--PG--------Q--W-LE----A-EEDND
>PDE3B_MOUSE/712-988
YHNRVHATDVLH-------AV--W-----------Y-----------LttrpipglpqihnnhetetkadsdgrlgsgqiayissksccipdM---------------------------------------------sY-------------------------G-----------------------------------C--------------------L--------------------------------------------S-------------------S-------------------N-------------------I-------------------------P-------------------A------------------------------------------L----------------------------------E-L---MALYVAA-A---MHDYDH--PG-RTN----AFLVA-T-------------------------N--------APQ-AVL--Y-------N-----DR---SV-LENHH-AASAW-NLyL-S---R-P-------E---Y-----N-F---------------------L--L-N----------L-D-----H---------M-------------E-----------------------F------------KRF-RF-L-----------------------------VIEA--------------------------ILATDL-KKH---FD--FL--A---E-----------F-------------------------N-----aK----A-N--------DVN-----------------------------------------------------SN---------------------------------------------------------------------------------------gI--------------------E---------WSS------------------E-----ND----------------------------------------RL-----LVC-----------------Q-------------------V---C-IKL----A----DIN--G-----------------PA---KDRDLHL------R---W-------------------------TEG---------IVNEFYE---------QG-----DE-------------E--A-------------------AL--------------GL-------P---------I----S------------------------P---FM-----D-----R-----S--S--P--Q----------------L-A---K----L--------------QE-S-F-ITHI-VGPLC----N-S------------------Y-------------------------------------D--A--AG--L-LP---------GQ
>PDE3B_RAT/718-994
YHNRVHATDVLH-------AV--W-----------Y-----------L--------------------------------------------T---------------------------------------------tR-------------------------Pipglqqlhnnhet---------etkadsdarlssgQ--------------------I--------------------------------------------A---------------------------------------Y-------------------L-------------------------SsksccipdksygclssnipA------------------------------------------L----------------------------------E-L---MALYVAA-A---MHDYDH--PG-RTN----AFLVA-T-------------------------N--------APQ-AVL--Y-------N-----DR---SV-LENHH-AASAW-NLyL-S---R-P-------E---Y-----N-F---------------------L--L-N----------L-D-----H---------M-------------E-----------------------F------------KRF-RF-L-----------------------------VIEA--------------------------ILATDL-KKH---FD--FL--A---E-----------F-------------------------N-----aK----A-N--------DVN-----------------------------------------------------SN---------------------------------------------------------------------------------------gI--------------------E---------WSS------------------E-----ND----------------------------------------RL-----LVC-----------------Q-------------------V---C-IKL----A----DIN--G-----------------PA---KDRDLHL------R---W-------------------------TEG---------IVNEFYE---------QG-----DE-------------E--A-------------------TL--------------GL-------P---------I----S------------------------P---FM-----D-----R-----S--S--P--Q----------------L-A---K----L--------------QE-S-F-ITHI-VGPLC----N-S------------------Y-------------------------------------D--A--AG--L-LP---------GQ
>PDE3_CAEEL/255-513
YHNRIHAADVLH-------GC--Y-----------Y-----------L--------------------------------------------S---------------------------------------------aH-------------------------Pvrstfltpktpd----------svltpphphhqhsS--------------------I--------------------------------------------M-------------------S-------------------Q-------------------L-------------------------S-------------------T------------------------------------------L----------------------------------E-L---MALFTAA-A---MHDYDH--PG-RTN----AFLVQ-V-------------------------E--------DKK-AIL--Y-------N-----DR---SV-LENHH-AAESW-KL-L-N---K-P-------E---N-----H-F---------------------I--E-N----------L-D-----P---------A-------------E-----------------------M------------KRF-RY-L-----------------------------VLEY--------------------------ILATDL-KQH---FE--II--M---T-----------F-------------------------T------E----R-L--------TEI-------------------------DV------------------------------------------------------------------------------------------------------------------------------------------------------------------------------QV--------------eT--------------------D---RL-----LIG-----------------K-------------------L---L-IKM----A----DIN--S-----------------PT---KPYGLHR------Q---W-------------------------TDR---------ICEEFYE---------QG-----DD-------------E--R-------------------RR--------------GL-------P---------I----T------------------------P---YM-----D-----R-----G--D--A--Q----------------V-A---K----L--------------QD-S-F-IAHV-VSP---------------------------L------------A-------T------A---M--NEcG--L--LP--I-LP----G-LDTSE
>Q4RSB8_TETNG/349-625
YHNRIHATDVLH-------AV--W-----------Y-----------L--------------------------------------------T-tqavpglpslvtdhgsasdsdsdsgithshmgflvsktytvsedgY-------------------------G-----------------------------------C--------------------L--------------------------------------------S-------------------G-------------------L-------------------I-------------------------P-------------------A------------------------------------------L----------------------------------E-L---MALYVAA-A---MHDYDH--PG-RTN----AFLVA-T-------------------------S--------APQ-AVL--Y-------N-----DR---SV-LENHH-AAAAW-NLfM-S---H-P-------E---Y-----N-F---------------------L--V-N----------L-D-----H---------V-------------E-----------------------F------------KRF-RF-L-----------------------------VIEA--------------------------ILATDL-KKH---FD--FL--A---E-----------F-------------------------N------A----K-Vgd----dpSTG------------------------------------------------------------------------------------------------------------------------------------------------------------------------------------------------I--D-----WS--------N-----eN--------------------D---RL-----LVC-----------------Q-------------------M---C-IKL----A----DVN--G-----------------PL---KCKDLHL------Q---W-------------------------TEG---------IVNEFYQ---------QG-----DE-------------E--S-------------------TL--------------GL-------P---------I----S------------------------P---FM-----D-----R-----A--A--P--Q----------------L-A---K----L--------------QE-S-F-ITHI-VGP---------------------------L------------C-------N------S---Y--DS-------AS--L-IP---------GR
>Q4SI77_TETNG/369-649
YHNRVHAADVLH-------AV--W-----------Y-----------L--------------------------------------------T---------------------------------------------tRp-----------------------iP-----------------------------------G--------------------F--------------------------------------------Q-------------------Q-------------------I-------------------H-------------------------S-------------------EhvtgsdtdsdsgispgrisyasskscsisddsygclawnipaL----------------------------------E-L---MALYVAA-A---MHDYDH--PG-RTN----AFLVA-T-------------------------N--------APQ-AVL--Y-------N-----DR---SV-LENHH-AAAAW-SLyL-S---R-P-------E---F-----N-F---------------------L--V-N----------L-D-----H---------V-------------E-----------------------F------------KRF-RF-L-----------------------------VIEA--------------------------ILATDL-KKH---FD--FL--A---E-----------F-------------------------N------S----K-V--------NDV--------------------------------------------------------------------------------------------------------------------------------------------------------------------------------NS-----PG-------I--D-----WT--------N-----eN--------------------D---RL-----LVC-----------------Q-------------------V---C-IKL----A----DIN--G-----------------PA---KIRDLHL------Q---W-------------------------TEG---------IVNEFYE---------QG-----DE-------------E--A-------------------KL--------------GL-------P---------V----S------------------------P---FM-----D-----R-----S--S--P--Q----------------L-A---K----L--------------QE-S-F-ITHI-VGPLC----N-S------------------Y-------------------------------------D--A--AG--L-LP----G-YWINQ
>Q4SV96_TETNG/400-723
YHNRIHATDVLH-------AV--W-----------Y-----------L--------------------------------------------T---------------------------------------------tQ-------------------------Pvpglptltavngih------tengitpgssgflisK--------------------M--------------------------------------------N-------------------S-------------------V-------------------I-------------------------E-------------------Egygsl-------------------------------aglipaL----------------------------------E-L---MALYVAA-A---MHDYDH--PG-RTN----AFLVA-T-------------------------S--------APQ-ALL--Y-------N-----DR---SV-LENHH-AASAW-NLfL-S---R-P-------E---Y-----N-F---------------------L--V-N----------L-E-----H---------V-------------E-----------------------F------------KRF-RF-L-----------------------------VIEA--------------------------ILATDL-KKH---FD--FL--A---E-----------F-------------------------N------A----K-V--------TMLtcgtknqpinhlrfgsitskvskqlKR-----------Y--------------VC---------------------------------------------------------------------------------------pS--------------------P---------CTSF-----QVgddgvpgI--D-----WT--------N-----eN--------------------D---RL-----LVC-----------------Q-------------------M---C-IKL----A----DVN--G-----------------PL---KCKELHL------Q---W-------------------------TEG---------IVNEFYQ---------QG-----DE-------------E--A-------------------SL--------------GL-------P---------I----S------------------------P---FM-----D-----R-----S--A--P--Q----------------L-A---K----L--------------QE-S-F-ITHI-VGPLC----S-S------------------Yd----------sA-------A------L---M--PG----C--WV--D-SP-------EEER
>Q5F3N7_CHICK/724-1012
YHNRIHATDVLH-------AV--W-----------Y-----------L--------------------------------------------T---------------------------------------------tR-------------------------Pipg----------------------------fqqiH--------------------N--------------------------------------------E-------------------H-------------------V-------------------LatdvdeagggvhdqvsyisskscsiT-------------------Ddsygcl------------------------------asnipaL----------------------------------E-L---MALYVAA-A---MHDYDH--PG-RTN----AFLVA-T-------------------------N--------APQ-AVL--Y-------N-----DR---SV-LENHH-AASAW-NLfL-S---R-P-------E---Y-----N-F---------------------L--S-N----------L-D-----H---------V-------------E-----------------------F------------KRF-RF-L-----------------------------VIEA--------------------------ILATDL-KKH---FD--FL--A---E-----------F-------------------------N------S----K-A--------NDI--------------------------------------------------------------------------------------------------------------------------------------------------------------------------------DS-----HG-------I--E-----WS--------N-----eN--------------------D---RL-----LVC-----------------Q-------------------I---C-IKL----A----DIN--G-----------------PA---KVRELHL------K---W-------------------------TEG---------IVNEFYE---------QG-----DE-------------E--A-------------------SL--------------GL-------P---------I----S------------------------P---FM-----D-----R-----S--S--P--Q----------------L-A---K----L--------------QE-S-F-ITHI-VGPLC----N-S------------------Yn----------aA-------G------L---L--PG-Q--W--VD--E-EE----G-AESNE
>Q5PPQ8_XENLA/611-893
YHNRIHATDVLH-------SV--W-----------Y-----------L--------------------------------------------S---------------------------------------------tR-------------------------Pipgfqdins----------------detdpdaeggA--------------------T--------------------------------------------Q-------------------A-------------------Y-------------------L-------------------------AsktcklpddsygclssnipA------------------------------------------L----------------------------------E-L---MALYVAA-A---MHDYDH--PG-RTN----AFLVA-T-------------------------N--------APQ-AVL--Y-------N-----DR---SV-LENHH-AASAW-NLfL-S---Q-P-------E---Y-----N-F---------------------L--S-Y----------L-D-----H---------V-------------Q-----------------------F------------KRF-RF-L-----------------------------VIEA--------------------------ILATDL-KKH---FD--FL--A---E-----------F-------------------------N------A----K-V--------NDV-------------------------NG---------------------------------------------------------------------------------------------------------------------------------------------------------------------L--G-----IDw------sN-----eN--------------------D---RL-----LVC-----------------Q-------------------V---C-IKL----A----DIN--G-----------------PA---KTRELHL------K---W-------------------------TEG---------IVNEFYE---------QG-----DE-------------E--S-------------------SL--------------GL-------P---------I----S------------------------P---FM-----D-----R-----S--A--P--Q----------------L-A---K----L--------------QE-S-F-ITHI-VGPLC----N-S------------------Yd----------aA-------G------L---L--PG-R--W--TE--E-DE----E-IEESD
>Q5RHY4_BRARE/611-899
YHNRIHATDVLH-------AV--W-----------Y-----------Lttqpvpglptl----------------------rtlgssdsdsgL---------------------------------------------aH-------------------------G-----------------------------------R--------------------M--------------------------------------------K-------------------Y-------------------L-------------------M-------------------------Srtnaveeeg-ygclsglipA------------------------------------------L----------------------------------E-L---MALYVAA-A---MHDYDH--PG-RTN----AFLVA-T-------------------------S--------APQ-AVL--Y-------N-----DR---SV-LENHH-AASAW-NLfM-S---R-P-------E---Y-----N-F---------------------L--A-S----------L-D-----H---------M-------------E-----------------------F------------KRF-RF-L-----------------------------VIEA--------------------------ILATDL-KKH---FD--FL--A---E-----------F-------------------------N------A----K-V--------GDD--------------------------------------------------------------------------------------------------------------------------------------------------------------------------------GC-----SG-------I--D-----WT--------N-----eN--------------------D---RL-----LVC-----------------Q-------------------M---C-IKL----A----DIN--G-----------------PL---KCKDLHL------Q---W-------------------------TEG---------IVNEFYE---------QG-----DE-------------E--S-------------------SL--------------GL-------P---------I----S------------------------P---FM-----D-----R-----S--A--P--Q----------------L-A---K----L--------------QE-S-F-ITHI-VGPLC----S-S------------------Y------------DsaalmpgR------W---V--HP----L--PK--D-GD----E-VEDES
>Q60SH8_CAEBR/171-427
YHNRIHAADVLH-------GC--Y-----------Y-----------L--------------------------------------------S---------------------------------------------vH-------------------------Pvrpqfgvvksp------------dsllpaphpqaaS--------------------I--------------------------------------------M-------------------S-------------------Q-------------------M-------------------------S-------------------T------------------------------------------L----------------------------------E-L---MALFTAA-A---MHDYDH--PG-RTN----AFLVT-V-------------------------E--------DKK-AIL--Y-------N-----DR---SV-LENHH-AAESW-KL-L-N---K-S-------E---N-----H-F---------------------I--E-N----------L-D-----P---------A-------------E-----------------------M------------KRF-RY-L-----------------------------VLEY--------------------------ILATDL-KQH---FE--II--M---T-----------F-------------------------N------D----R-L--------ADM---------------------------------------------------------------------------------------------------------------------------------------------------------------------------------------------------D-----LQ--------V-----eS--------------------D---RL-----LVG-----------------K-------------------L---L-IKM----A----DIN--S-----------------PT---KPYGLHR------Q---W-------------------------TDR---------ICEEFYE---------QG-----DD-------------E--R-------------------RR--------------NL-------A---------I----T------------------------P---YM-----D-----R-----G--D--A--Q----------------V-A---K----L--------------QD-S-F-IAHV-VSP---------------------------L------------A-------Q------A---M--HEsG--L--LP--I-LP----G-LETSE
===cluster17===
>A1L1D8_XENTR/219-450
YHNQIHAADVTQ-------TV--H-----------C-----------F--------------------------------------------L---------------------------------------------lR-------------------------T-----------------------------------G--------------------M--------------------------------------------V-------------------H-------------------C-------------------L-------------------------N-------------------E------------------------------------------I----------------------------------E-I---LAIIFAA-A---IHDFEH--TG-TTN----SFHIQ-T-------------------------K--------SDC-AIL--Y-------N-----DR---SV-LENHH-VSAVY-RI-M-Q---D-D-------E---M-----N-I---------------------F--V-N----------L-T-----K---------D-------------E-----------------------F------------TEL-RS-L-----------------------------VIEM--------------------------VLATDM-SCH---FQ--QV--K---T-----------M-------------------------K------T----S-L--------QQL-------------------------ET------------------------------------------------------------------------------------------------------------------------------------------------------------------------------ID----------------------------------------KS-----KAL-----------------S-------------------L---L-LHA----A----DIS--H-----------------PT---KQWKVHA------R---W-------------------------TKA---------LMEEFFR---------QG-----DK-------------E--A-------------------EM--------------GL-------P---------F----S------------------------P---LC-----D-----R-----K--S--T--L----------------V-A---Q----S--------------QI-G-F-IEFI-VDPTF----S-V------------------L------------T-------D------V---A--EK-T--V--LP--L-VE-------ERSK
>O96075_9METZ/278-513
YHNSTHAADVLQ-------TV--H-----------Y-----------L--------------------------------------------I---------------------------------------------sS-------------------------T-----------------------------------G--------------------L--------------------------------------------E-------------------H-------------------W-------------------I-------------------------S-------------------S------------------------------------------L----------------------------------E-V---LAILLAA-T---VHDLEH--TG-TTN----TFHIQ-S-------------------------Y--------TDY-ALL--Y-------N-----DR---AV-LENFH-LNRAF-TL-L-K---E-D-------E---L-----N-I---------------------L--K-N----------L-K-----L---------E-------------D-----------------------F------------RLV-RS-L-----------------------------VVEM--------------------------VLATDM-SSH---SD--QL--K---H-----------M-------------------------R------Q----L-I--------SSP-------------------------DV-------------------------------------------------------------------------------------------------------------------------------------------------------------I-------V--Q-----IE---------------K--------------------G---RS-----KVL-----------------C-------------------L---L-LHM----A----DIS--H-----------------PG---KEWETHQ------E---F-------------------------SSR---------LVEEFFR---------QG-----DQ-------------E--M-------------------QL--------------GR-------T---------C----S------------------------P---LC-----N-----R-----N--T--T--S----------------V-P---E----C--------------QL-G-F-IDYI-VSPSF----D-V------------------C------------G-------D------L---L--EL----L--VS--G-YP-------SDNT
>PDE1A_BOVIN/218-449
YHNLIHAADVTQ-------TV--H-----------Y-----------I--------------------------------------------M---------------------------------------------lH-------------------------T-----------------------------------G--------------------I--------------------------------------------M-------------------H-------------------W-------------------L-------------------------T-------------------E------------------------------------------L----------------------------------E-I---LAMVFAA-A---IHDYEH--TG-TTN----NFHIQ-T-------------------------R--------SDV-AIL--Y-------N-----DR---SV-LENHH-VSAAY-RL-M-Q---E-E-------E---M-----N-V---------------------L--I-N----------L-S-----K---------D-------------D-----------------------W------------RDL-RN-L-----------------------------VIEM--------------------------VLSTDM-SGH---FQ--QI--K---N-----------I-------------------------R------N----S-L--------QQP-------------------------EG------------------------------------------------------------------------------------------------------------------------------------------------------------------------------LD----------------------------------------KA-----KTM-----------------S-------------------L---I-LHA----A----DIS--H-----------------PA---KSWKLHH------R---W-------------------------TMA---------LMEEFFL---------QG-----DK-------------E--A-------------------EL--------------GL-------P---------F----S------------------------P---LC-----D-----R-----K--S--T--M----------------V-A---Q----S--------------QI-G-F-IDFI-VEPTF----S-L------------------L------------T-------D------S---T--EK-I--I--IP--L-IE-------EDSK
>PDE1B_CRIGR/30-199
YHNQIHAADVTQ-------TV--H-----------C-----------F--------------------------------------------L---------------------------------------------lR-------------------------T-----------------------------------G--------------------M--------------------------------------------V-------------------H-------------------C-------------------L-------------------------S-------------------E------------------------------------------I----------------------------------E-V---LAIIFAA-A---IHDYEH--TG-TTN----SFHIQ-T-------------------------K--------SEC-AIL--Y-------N-----DR---SV-LENHH-ISSVF-RM-M-Q---D-D-------E---M-----N-I---------------------F--I-N----------L-T-----K---------D-------------E-----------------------F------------VEL-RA-L-----------------------------VIEM--------------------------VLATDM-SCH---FQ--QV--K---S-----------M-------------------------K------T----A-L--------QQL-------------------------ER------------------------------------------------------------------------------------------------------------------------------------------------------------------------------ID----------------------------------------KS-----KAL-----------------S-------------------L---L-LHA----A----DIS--H-----------------PT---KQWSVHS------H---W-------------------------TKA---------LMEE--------------------------------------------------------------------------------------------------------------------------------------------------------------------------------------------------------------------------------------------------------------------------------------------------------------
>PDE1B_RAT/221-452
YHNQIHAADVTQ-------TV--H-----------C-----------F--------------------------------------------L---------------------------------------------lR-------------------------T-----------------------------------G--------------------M--------------------------------------------V-------------------H-------------------C-------------------L-------------------------S-------------------E------------------------------------------I----------------------------------E-V---LAIIFAA-A---IHDYEH--TG-TTN----SFHIQ-T-------------------------K--------SEC-AIL--Y-------N-----DR---SV-LENHH-ISSVF-RM-M-Q---D-D-------E---M-----N-I---------------------F--I-N----------L-T-----K---------D-------------E-----------------------F------------VEL-RA-L-----------------------------VIEM--------------------------VLATDM-SCH---FQ--QV--K---T-----------M-------------------------K------T----A-L--------QQL-------------------------ER------------------------------------------------------------------------------------------------------------------------------------------------------------------------------ID----------------------------------------KS-----KAL-----------------S-------------------L---L-LHA----A----DIS--H-----------------PT---KQWSVHS------R---W-------------------------TKA---------LMEEFFR---------QG-----DK-------------E--A-------------------EL--------------GL-------P---------F----S------------------------P---LC-----D-----R-----T--S--T--L----------------V-A---Q----S--------------QI-G-F-IDFI-VEPTF----S-V------------------L------------T-------D------V---A--EK-S--V--QP--L-TD-------DDSK
>PDE1C_HUMAN/227-459
YHNLMHAADVTQ-------TV--H-----------Y-----------L--------------------------------------------L---------------------------------------------yK-------------------------T-----------------------------------G--------------------V--------------------------------------------A-------------------N-------------------W-------------------L-------------------------T-------------------E------------------------------------------L----------------------------------E-I---FAIIFSA-A---IHDYEH--TG-TTN----NFHIQ-T-------------------------R--------SDP-AIL--Y-------N-----DR---SV-LENHH-LSAAY-RL-L-Q--dD-E-------E---M-----N-I---------------------L--I-N----------L-S-----K---------D-------------D-----------------------W------------REF-RT-L-----------------------------VIEM--------------------------VMATDM-SCH---FQ--QI--K---A-----------M-------------------------K------T----A-L--------QQP-------------------------EA------------------------------------------------------------------------------------------------------------------------------------------------------------------------------IE----------------------------------------KP-----KAL-----------------S-------------------L---M-LHT----A----DIS--H-----------------PA---KAWDLHH------R---W-------------------------TMS---------LLEEFFR---------QG-----DR-------------E--A-------------------EL--------------GL-------P---------F----S------------------------P---LC-----D-----R-----K--S--T--M----------------V-A---Q----S--------------QV-G-F-IDFI-VEPTF----T-V------------------L------------T-------D------M---T--EK-I--V--SP--L-ID-------ETSQ
>PDE1_CAEEL/332-566
YHNVVHAADVTQ-------SS--H-----------F-----------M--------------------------------------------L---------------------------------------------sQ-------------------------T-----------------------------------G--------------------L--------------------------------------------A-------------------N-------------------S-------------------L-------------------------G-------------------D------------------------------------------L----------------------------------E-L---LAVLFGA-L---IHDYEH--TG-HTN----NFHIQ-S-------------------------Q--------SQF-AML--Y-------N-----DR---SV-LENHH-VSSCF-RL-M-K---E-D-------D---K-----N-I---------------------L--T-H----------L-T-----R---------D-------------E-----------------------Y------------KEL-RN-M-----------------------------VIEI--------------------------VLATDM-STH---FM--QI--K---T-----------M-------------------------K------S----M-L--------SLP-------------------------EG------------------------------------------------------------------------------------------------------------------------------------------------------------------------------ID----------------------------------------KN-----KAL-----------------C-------------------L---I-VHA----C----DIS--H-----------------PA---KPWNLHE------R---W-------------------------TEG---------VLEEFFR---------QG-----DL-------------E--A-------------------SM--------------GL-------P---------Y----S------------------------P---LC-----D-----R-----H--T--V--H----------------V-A---D----S--------------QI-G-F-IDFI-VEPTMvvcgE-L------------------L------------V-------K------M---V--EP----L--VS--L-PP-------TDSL
>Q005X2_STRPU/285-518
YHNLLHAADVTQ-------TV--H-----------H-----------M--------------------------------------------L---------------------------------------------aR-------------------------M-----------------------------------G--------------------L--------------------------------------------V-------------------H-------------------W-------------------L-------------------------S-------------------D------------------------------------------L----------------------------------E-I---FASLLAA-I---IHDFEH--TG-TTN----AFHVN-T-------------------------K--------SDM-AMF--Y-------N-----DR---AV-LENHH-ISSSF-RL-M-R---D-D-------E---R-----N-I---------------------L--A-N----------L-S-----K---------E-------------E-----------------------Y------------TEL-RN-L-----------------------------VIDM--------------------------VLATDM-SFH---FQ--QI--K---Q-----------M-------------------------K------S----M-I--------STT-------------------------EA------------------------------------------------------------------------------------------------------------------------------------------------------------------------------LD----------------------------------------KP-----KVM-----------------A-------------------L---T-LHC----A----DIS--H-----------------PS---KEWKFHY------K---W-------------------------TTL---------LIREFFR---------QG-----DR-------------E--R-------------------EM--------------GL-------P---------I----S------------------------P---LC-----D-----R-----N--S--T--L----------------L-A---E----S--------------QI-G-F-IDFI-VDPSM----N-I------------------C------------G-------D------M---I--DR-I--L--RE--E-LN----S-ASNSP
>Q16713_HUMAN/22-184
YHNQIHAADVTQ-------TV--H-----------C-----------F--------------------------------------------L---------------------------------------------lR-------------------------T-----------------------------------G--------------------M--------------------------------------------V-------------------H-------------------C-------------------L-------------------------S-------------------E------------------------------------------I----------------------------------E-L---LAIIFAA-A---IHDYEH--TG-TTN----SFHIQ-T-------------------------K--------SEC-AIV--Y-------N-----DR---SV-LENHH-ISSVF-RL-M-Q---D-D-------E---M-----N-I---------------------F--I-N----------L-T-----K---------D-------------E-----------------------F------------VEL-RA-L-----------------------------VIEM--------------------------VLATDM-SCH---FQ--QV--K---T-----------M-------------------------K------T----A-L--------QQL-------------------------ER------------------------------------------------------------------------------------------------------------------------------------------------------------------------------ID----------------------------------------KS-----KAL-----------------S-------------------L---L-LHA----A----DIS--H-----------------PT---KQWLVHS------R---W-------------------------------------------------------------------------------------------------------------------------------------------------------------------------------------------------------------------------------------------------------------------------------------------------------------------------------------------------------
>Q16SN9_AEDAE/147-380
YHNNLHAADVAQ-------TV--H-----------H-----------I--------------------------------------------L---------------------------------------------cQ-------------------------T-----------------------------------G--------------------M--------------------------------------------M-------------------H-------------------W-------------------L-------------------------T-------------------D------------------------------------------L----------------------------------E-I---FATLLAA-L---IHDYEH--TG-TTN----NFHVM-S-------------------------G--------SDT-AML--Y-------N-----DR---AV-LENHH-ISAAF-RV-L-K---E-D-------D---C-----N-V---------------------L--Q-N----------L-S-----K---------E-------------E-----------------------Y------------REL-RS-L-----------------------------IIDM--------------------------VLATDM-SFH---FQ--QL--K---N-----------M-------------------------R------N----L-L--------TLA-------------------------EP------------------------------------------------------------------------------------------------------------------------------------------------------------------------------QV------------------------------------D---KS-----KAL-----------------S-------------------L---V-LHC----C----DIS--H-----------------PA---KRWDIHH------K---W-------------------------TML---------LLEEFFR---------QG-----DL-------------E--Q-------------------EL--------------GL-------P---------F----S------------------------P---LC-----D-----R-----N--N--T--L----------------V-A---E----S--------------QI-G-F-IEFI-VEPSM----A-V------------------C------------A-------D------M---L--EI-V--L--AP--I-AP------IAMNS
>Q29LM0_DROPS/207-440
YHNNLHAVDVMQ-------TI--H-----------Y-----------C--------------------------------------------L---------------------------------------------cN-------------------------T-----------------------------------G--------------------L--------------------------------------------M-------------------N-------------------W-------------------L-------------------------T-------------------D------------------------------------------L----------------------------------E-I---FASLLAA-L---LHDYEH--TG-TTN----NFHVM-S-------------------------G--------SET-ALM--Y-------N-----DR---AV-LENHH-VSASF-RL-L-R---E-D-------E---Y-----N-I---------------------L--S-H----------L-S-----R---------E-------------E-----------------------Y------------REM-RT-L-----------------------------VIDM--------------------------VLGTDM-TNH---FQ--QM--K---T-----------M-------------------------R------N----L-L--------TLQ-------------------------EA------------------------------------------------------------------------------------------------------------------------------------------------------------------------T-----ID----------------------------------------KS-----KVL-----------------S-------------------L---V-LHC----C----DIS--H-----------------PA---KQWGVHQ------R---W-------------------------TML---------LLEEFFR---------QG-----DL-------------E--K-------------------EL--------------GL-------P---------F----S------------------------P---LC-----D-----R-----N--N--T--L----------------V-A---E----S--------------QI-C-F-IDFI-VEPSM----G-V------------------M------------S-------D------M---L--EY-I--L--TP--I-AP------VLKTK
>Q4RH59_TETNG/284-538
YHNLIHAADVTQ-------TV--H-----------Y-----------L--------------------------------------------L---------------------------------------------lK-------------------------T-----------------------------------G--------------------M--------------------------------------------V-------------------H-------------------W-------------------L-------------------------T-------------------E------------------------------------------L----------------------------------E-I---FAMIFAA-A---VHDYEH--TG-TTN----NFHIQ-Tssakyt---scicpvqLQqdpkneiK--------SDT-AIL--Y-------N-----DR---SV-LESHH-VSAAY-RL-L-Q--dD-D-------E---M-----N-I---------------------L--Y-N----------L-S-----K---------D-------------D-----------------------W------------REL-RA-L-----------------------------VVEM--------------------------VLATDM-SCH---FQ--QV--K---A-----------M-------------------------K------N----F-L--------QQP-------------------------EG------------------------------------------------------------------------------------------------------------------------------------------------------------------------------ID----------------------------------------KP-----KAL-----------------S-------------------L---L-LHT----A----DIS--H-----------------PA---KNWDLHH------H---W-------------------------TTS---------LLEEFFR---------QG-----DK-------------E--A-------------------DL--------------GL-------P---------F----S------------------------P---LC-----D-----R-----K--S--T--M----------------V-A---Q----S--------------QI-G-F-IDFI-VVPTF----T-V------------------L------------T-------D------M---M--ER-I--V--TP--L-ID-------EASH
>Q4RX05_TETNG/184-414
YHSHVHAADVTQ-------TL--H-----------C-----------L--------------------------------------------L---------------------------------------------lR-------------------------S-----------------------------------G--------------------L--------------------------------------------V-------------------H-------------------W-------------------L-------------------------T-------------------E------------------------------------------L----------------------------------E-V---MASLFAA-A---IHDYEH--TG-TTN----NFHIH-T-------------------------M--------SEF-ALI--Y-------N-----DR---SV-QESHH-LSAAF-RL-L-Q---N-E-------Q---M-----N-I---------------------F--I-N----------L-T-----R---------E-------------E-----------------------W------------MEL-RS-L-----------------------------VVEM--------------------------VLSTDM-SSH---LL--QV--K---A-----------M-------------------------K------A----C-L--------QQQ-------------------------ER------------------------------------------------------------------------------------------------------------------------------------------------------------------------------ID----------------------------------------KP-----KAL-----------------S-------------------L---L-LHT----A----DIS--H-----------------PS---KPWPLHS------R---W-------------------------TKA---------LMEEFFQ---------QG-----DR-------------E--A-------------------EL--------------GL-------P---------F----S------------------------P---LC-----D-----R-----K--S--T--L----------------V-A---E----S--------------QI-G-F-IDFI-VYPTF----S-L------------------L------------T-------D------M---A--EK-V--V--IP--L-VE--------ENP
>Q4T098_TETNG/191-467
YHNLTHAADVTQ-------TI--H-----------Y-----------L--------------------------------------------L---------------------------------------------lK-------------------------T-----------------------------------G--------------------LlvglntcvhthvrahlltltglgltpraaggapaaalpvcpssfQ-------------------H-------------------W-------------------L-------------------------T-------------------E------------------------------------------L----------------------------------E-I---FATIFAA-A---IHDYEH--TG-TTN----NFHIQ-T-------------------------R--------SDI-SLL--Y-------N-----DH---AV-QENHH-VSAVY-RL-L-Q---TnD-------D---T-----N-I---------------------L--S-N----------L-S-----K---------D-------------D-----------------------W------------REL-RA-L-----------------------------VVEM--------------------------VLATDM-SCH---FE--QI--K---V-----------M-------------------------K------G----L-L--------QQP-------------------------EA------------------------------------------------------------------------------------------------------------------------------------------------------------------------------ID----------------------------------------KA-----KAL-----------------S-------------------L---L-LHT----A----DIS--H-----------------PA---KPWSLHH------R---W-------------------------TFS---------LLEEFFR---------QG-----DK-------------E--V-------------------EL--------------GL-------P---------F----S------------------------P---LC-----D-----R-----K--S--T--M----------------V-A---Q----S--------------QI-G-F-IDFI-VEPTF----T-V------------------M------------T-------E------M---I--EK-I--M--TP--L-LE-------EACL
>Q7PWH3_ANOGA/152-380
YHNNLHAADVAQ-------TV--H-----------H-----------V--------------------------------------------L---------------------------------------------cQ-------------------------T-----------------------------------G--------------------L--------------------------------------------M-------------------H-------------------W-------------------L-------------------------T-------------------D------------------------------------------L----------------------------------E-I---FATLLAA-L---IHDYEH--TG-TTN----NFHVM-S-------------------------G--------SDT-AML--Y-------N-----DR---AV-LENHH-ISAAF-RV-L-K---E-D-------D---C-----N-V---------------------L--Q-N----------L-S-----R---------D-------------E-----------------------F------------REL-RT-L-----------------------------IIDM--------------------------VLATDM-SFH---FQ--QL--K---N-----------M-------------------------R------N----L-L--------TLA-------------------------EP------------------------------------------------------------------------------------------------------------------------------------------------------------------------------QV------------------------------------D---KS-----KAL-----------------S-------------------L---V-LHC----C----DIS--H-----------------PA---KRWDIHH------K---W-------------------------TML---------LLEEFFR---------QG-----DL-------------E--R-------------------EL--------------GL-------P---------F----S------------------------P---LC-----D-----R-----N--N--T--L----------------V-A---E----S--------------QI-G-F-IEFI-VEPSM----T-V------------------C------------A-------D------M---L--EI-V--L--AP--I-AP-----------
>Q8SXR0_DROME/468-701
YHNNLHAVDVMQ-------TI--H-----------Y-----------C--------------------------------------------L---------------------------------------------cN-------------------------T-----------------------------------G--------------------L--------------------------------------------M-------------------N-------------------W-------------------L-------------------------T-------------------D------------------------------------------L----------------------------------E-I---FASLLAA-L---LHDYEH--TG-TTN----NFHVM-S-------------------------G--------SET-ALL--Y-------N-----DR---AV-LENHH-ASASF-RL-L-R---E-D-------E---Y-----N-I---------------------L--S-H----------L-S-----R---------E-------------E-----------------------F------------REL-RG-L-----------------------------VIEM--------------------------VLGTDM-TNH---FQ--QM--K---A-----------M-------------------------R------Q----L-L--------TLQ-------------------------EA------------------------------------------------------------------------------------------------------------------------------------------------------------------------T-----ID----------------------------------------KQ-----KVL-----------------S-------------------L---V-LHC----C----DIS--H-----------------PA---KQWGVHH------R---W-------------------------TML---------LLEEFFR---------QG-----DL-------------E--K-------------------EL--------------GL-------P---------F----S------------------------P---LC-----D-----R-----N--N--T--L----------------V-A---E----S--------------QI-C-F-IDFI-VEPSM----G-V------------------M------------S-------D------M---L--EL-I--L--AP--I-AP------MNKSK
>Q9EPR9_RAT/218-449
YHNLVHAADVTQ-------TV--H-----------Y-----------I--------------------------------------------M---------------------------------------------lH-------------------------T-----------------------------------G--------------------I--------------------------------------------M-------------------H-------------------W-------------------L-------------------------T-------------------E------------------------------------------L----------------------------------E-I---LAMVFAA-A---VHDYEH--TG-TTN----NFHIQ-T-------------------------R--------SDV-AIL--Y-------N-----DR---SV-LENHH-VSAAY-RL-M-Q---E-E-------E---M-----N-I---------------------L--V-N----------L-S-----K---------D-------------D-----------------------W------------RDL-RN-L-----------------------------VIET--------------------------VLATDM-SGH---FQ--QI--K---N-----------I-------------------------R------S----S-L--------QQP-------------------------EG------------------------------------------------------------------------------------------------------------------------------------------------------------------------------ID----------------------------------------RA-----KTM-----------------S-------------------L---I-LHA----A----DIS--H-----------------PA---KTWKLHY------R---W-------------------------TMA---------LMEEFFL---------QG-----DK-------------E--A-------------------EL--------------GL-------P---------F----S------------------------P---LC-----D-----R-----K--S--T--M----------------V-A---Q----S--------------QI-G-F-IDFI-VEPTF----S-L------------------L------------T-------D------S---T--EK-I--V--IP--L-IE-------EASK
===cluster18===
>PDE7A_HUMAN/211-448
YHNAVHAADVTQ-------AM--H-----------C-----------Y--------------------------------------------L---------------------------------------------kE-------------------------P-----------------------------------K--------------------L--------------------------------------------A-------------------N-------------------S-------------------V-------------------------T-------------------P------------------------------------------W----------------------------------D-I---LLSLIAA-A---THDLDH--PG-VNQ----PFLIK-T-------------------------N--------HYL-ATL--Y-------K-----NT---SV-LENHH-WRSAV-GL-L-R-------------E---S-----G-L---------------------F--S-H----------L-P-----L---------E-------------S-----------------------R------------QQM-ET-Q-----------------------------IGAL--------------------------ILATDI-SRQ---NE--YL--S---L-----------F-------------------------R------S----H-L--------DRG-------------------------DL-------------------------------------------------------------------------------------------------------------------------------------------------------------C-------L--E-----DT---------------R--------------------H---RH-----LVL-----------------Q-------------------M---A-LKC----A----DIC--N-----------------PC---RTWELSK------Q---W-------------------------SEK---------VTEEFFH---------QG-----DI-------------E--K-------------------KY--------------HL-------G---------V----S------------------------P---LC-----D-----R-----H--T--E--S----------------I-A---N----I--------------QI-G-F-MTYL-VEPLF----T-E------------------W------------A-------R------F---S--NTrL--S--QT--M-LG----H-VGLNK
>PDE7A_MOUSE/185-422
YHNAVHAADVTQ-------AM--H-----------C-----------Y--------------------------------------------L---------------------------------------------kE-------------------------P-----------------------------------K--------------------L--------------------------------------------A-------------------S-------------------S-------------------V-------------------------T-------------------P------------------------------------------W----------------------------------D-I---LLSLIAA-A---THDLDH--PG-VNQ----PFLIK-T-------------------------N--------HYL-ATL--Y-------K-----NS---SV-LENHH-WRSAV-GL-L-R-------------E---S-----G-L---------------------F--S-H----------L-P-----L---------E-------------S-----------------------R------------QEM-EA-Q-----------------------------IGAL--------------------------ILATDI-SRQ---NE--YL--S---L-----------F-------------------------R------S----H-L--------DKG--------------------------D---------------------------------------------------------------------------------------------------------------------------------------------------------------------L--H-----LD--------D-----gR--------------------H---RH-----LVL-----------------Q-------------------M---A-LKC----A----DIC--N-----------------PC---RNWELSK------Q---W-------------------------SEK---------VTEEFFH---------QG-----DI-------------E--K-------------------KY--------------HL-------G---------V----S------------------------P---LC-----D-----R-----Q--T--E--S----------------I-A---N----I--------------QI-G-F-MTYL-VEPLF----T-E------------------W------------A-------R------F---S--ATrL--S--QT--M-LG----H-VGLNK
>PDE7B_HUMAN/172-410
YHNAVHAADVTQ-------AM--H-----------C-----------Y--------------------------------------------L---------------------------------------------kE-------------------------P-----------------------------------K--------------------L--------------------------------------------A-------------------S-------------------F-------------------L-------------------------T-------------------P------------------------------------------L----------------------------------D-I---MLGLLAA-A---AHDVDH--PG-VNQ----PFLIK-T-------------------------N--------HHL-ANL--Y-------Q-----NM---SV-LENHH-WRSTI-GM-L-R-------------E---S-----R-L---------------------L--A-H----------L-P-----K---------E-------------M-----------------------T------------QDI-EQ-Q-----------------------------LGSL--------------------------ILATDI-NRQ---NE--FL--T---R-----------L-------------------------K------A----H-L--------HNK--------------------------D---------------------------------------------------------------------------------------------------------------------------------------------------------------------L--R-----LE--------D-----aQ--------------------D---RH-----FML-----------------Q-------------------I---A-LKC----A----DIC--N-----------------PC---RIWEMSK------Q---W-------------------------SER---------VCEEFYR---------QG-----EL-------------E--Q-------------------KF--------------EL-------E---------I----S------------------------P---LC-----N-----Q-----Q--K--D--S----------------I-P---S----I--------------QI-G-F-MSYI-VEPLF----R-E------------------W------------A-------H------F---T--GN-S--TlsEN--M-LG----H-LAHNK
>Q16J23_AEDAE/167-403
YHNSIHATDVTQ-------AM--H-----------C-----------F--------------------------------------------L---------------------------------------------qE-------------------------K-----------------------------------R--------------------I--------------------------------------------L-------------------E-------------------N-------------------L-------------------------S-------------------P------------------------------------------L----------------------------------E-I---MASLIGA-V---THDLDH--PG-VNQ----PFLIA-T-------------------------S--------NHL-AAL--Y-------E-----NT---SV-LENHHwRSAVG-CL-L-E---S-G-------V---A-----E-Q---------------------I--Q-G----------I-------------------------------------------------------R------------PEL-EK-Q-----------------------------ISSL--------------------------ILATDI-TRQ---QE--FI--S---Q-----------F-------------------------R------D----Y-L--------SHD--------------------------T---------------------------------------------------------------------------------------------------------------------------------------------------------------------L--D-----MR--------N-----kE--------------------H---RH-----FIL-----------------Q-------------------I---A-LKC----A----DIS--N-----------------PC---RPWDISK------K---W-------------------------SLK---------VCEEFFR---------QG-----DY-------------E--R-------------------QL--------------NL-------P---------V----T------------------------S---LC-----D-----R-----H--S--T--S----------------V-P---K----I--------------QT-G-F-FKFV-VTPLM----D-E------------------W------------H-------R------F---L--KTdL--S--YN--M-MH----H-LKYNQ
>Q4R324_MACFA/1-139
----------------------------------------------------------------------------------------------------------------------------------------------------------------------------------------------------------------------------------------------------------------------------------------------------------------------------------------------------------------------------------------------------------------------------------------------------------------------------------------------------------ME-T----------------------------------------------------------------------------------Q-------------------------------------------------------------------------------------------------------------------------------------------------------------------------IGAL--------------------------ILATDI-SRQ---NE--YL--S---L-----------F-------------------------R------S----H-L--------DRG-------------------------DL-------------------------------------------------------------------------------------------------------------------------------------------------------------C-------L--E-----DT---------------R--------------------H---RH-----LVL-----------------Q-------------------M---A-LKC----A----DIC--N-----------------PC---RTWELSK------Q---W-------------------------SEK---------VTEEFFH---------QG-----DI-------------E--K-------------------KY--------------HL-------G---------V----S------------------------P---LC-----D-----R-----H--T--E--S----------------I-A---N----I--------------QI-G-F-MTYL-AEPLF----T-E------------------W------------A-------R------F---S--NTrL--F--QT--M-LG----H-VGLNK
>Q4RR95_TETNG/189-449
YHNAVHAADVTQ-------AM--Y-----------C-----------Y--------------------------------------------L---------------------------------------------kE-------------------------P-----------------------------------K--------------------L--------------------------------------------A-------------------E-------------------Q-------------------L-------------------------S-------------------P------------------------------------------L----------------------------------D-V---FLGLMAA-A---AHDVDH--PG-VNQ----PFLIK-T-------------------------R--------HHL-ASL--YqvhqsvqN-----T----SV-LESHH-WRSTV-GM-L-R-------------E---S-----G-L---------------------L--S-H----------L-P-----A---------D-------------M-----------------------S------------QDI-EQ-Q-----------------------------LGSL--------------------------ILATDI-SRQ---NE--FL--L---T-----------F-------------------------G------E----H-L--------DHQ--------------------------D---------------------------------------------------------------------------------------------------------------------------------------------------------------------L--D-----LQ--------L-----pS--------------------H---RH-----FILqhafrrsvpavtacvcqQ-------------------I---A-LKC----A----DVC--N-----------------PC---RVWALSR------Q---W-------------------------SER---------VCEEFFR---------QG-----DL-------------E--R-------------------KF--------------DL-------E---------I----S------------------------P---LC-----D-----S-----R--R-----L----------------R-P---A----I--------------QT-G-F-ISYI-VEPLF----D-E------------------W------------H-------R------F---T--EP-SpLS--RT--M-MG----H-LHQNK
>Q505M0_XENLA/127-364
YHNAVHAADVTQ-------AM--Y-----------C-----------F--------------------------------------------L---------------------------------------------kE-------------------------P-----------------------------------T--------------------L--------------------------------------------A-------------------K-------------------S-------------------F-------------------------T-------------------P------------------------------------------W----------------------------------D-I---LLGLIAA-A---THDLDH--PG-VNQ----SFLIK-T-------------------------N--------HYL-ATL--Y-------K-----NT---SV-LENHH-WRSAV-GL-L-R-------------E---S-----G-L---------------------F--S-H----------L-T-----L---------E-------------E-----------------------R------------QHM-ES-Q-----------------------------LGSI--------------------------ILATDI-SRQ---NE--YL--S---Q-----------F-------------------------R------T----C-L--------DRG--------------------------D---------------------------------------------------------------------------------------------------------------------------------------------------------------------L--C-----LD--------N-----aT--------------------D---RL-----FIL-----------------Q-------------------M---A-LKC----A----DIC--N-----------------PC---RTWELSK------Q---W-------------------------SEK---------VTEEFFY---------QG-----DV-------------E--S-------------------KY--------------KL-------D---------V----S------------------------P---LC-----D-----R-----H--T--S--N----------------I-A---N----I--------------QI-G-F-ITYL-VEPLF----V-E------------------W------------A-------R------F---S--NTrL--S--QT--M-LG----H-VGLNK
>Q7PNP5_ANOGA/77-313
YHNSIHATDVTQ-------AM--H-----------C-----------F--------------------------------------------L---------------------------------------------qE-------------------------K-----------------------------------R--------------------I--------------------------------------------L-------------------E-------------------N-------------------L-------------------------S-------------------P------------------------------------------L----------------------------------E-I---MASLIGA-V---THDLDH--PG-VNQ----PFLIA-T-------------------------S--------NHL-AAL--Y-------E-----NT---SV-LENHH-WRSAIgCL-L-E---S-G-------V---A-----E-Q---------------------V--Q-D----------I-------------------------------------------------------R------------PEL-ER-Q-----------------------------ISSL--------------------------ILATDI-TRQ---QE--FI--G---R-----------F-------------------------R------D----Y-L--------SRD--------------------------------------------------------------------------------------------------------------------------------------------------------------------------------AL-----DM-------R--D-----TT------------------------------------H---RH-----FIL-----------------Q-------------------I---S-LKC----A----DIS--N-----------------PC---RPWDISK------K---W-------------------------STK---------VCEEFFR---------QG-----DY-------------E--R-------------------QL--------------NL-------P---------V----T------------------------S---LC-----D-----R-----Q--S--T--T----------------V-P---K----I--------------QT-G-F-FKFV-VTPLM----D-E------------------W------------H-------R------F---L--RTdL--S--HS--M-MH----H-LKYNQ
>Q8VIE4_RAT/172-410
YHNAVHAADVTQ-------AM--H-----------C-----------Y--------------------------------------------L---------------------------------------------kE-------------------------P-----------------------------------K--------------------L--------------------------------------------A-------------------S-------------------F-------------------L-------------------------T-------------------P------------------------------------------L----------------------------------D-I---MLGLLAA-A---AHDVDH--PG-VNQ----PFLIK-T-------------------------N--------HHL-ANL--Y-------Q-----NM---SV-LENHH-WRSTI-GM-L-R-------------E---S-----R-L---------------------L--A-H----------L-P-----K---------E-------------M-----------------------T------------QDI-EQ-Q-----------------------------LGSL--------------------------ILATDI-NRQ---NE--FL--T---R-----------L-------------------------K------A----H-L--------HNK--------------------------D---------------------------------------------------------------------------------------------------------------------------------------------------------------------L--R-----LE--------N-----iQ--------------------D---RH-----FML-----------------Q-------------------I---A-LKC----A----DIC--N-----------------PC---RIWEMSK------Q---W-------------------------SER---------VCEEFYR---------QG-----DL-------------E--Q-------------------KF--------------EL-------E---------I----S------------------------P---LC-----N-----Q-----Q--K--D--S----------------I-P---S----I--------------QI-G-F-MTYI-VEPLF----R-E------------------W------------A-------R------F---T--GNsT--L--SE-sM-LN----H-LAHNK
>Q96T72_HUMAN/211-421
YHNAVHAADVTQ-------AM--H-----------C-----------Y--------------------------------------------L---------------------------------------------kE-------------------------P-----------------------------------K--------------------L--------------------------------------------A-------------------N-------------------S-------------------V-------------------------T-------------------P------------------------------------------W----------------------------------D-I---LLSLIAA-A---THDLDH--PG-VNQ----PFLIK-T-------------------------N--------HYL-ATL--Y-------K-----NT---SV-LENHH-WRSAV-GL-L-R-------------E---S-----G-L---------------------F--S-H----------L-P-----L---------E-------------S-----------------------R------------QQM-ET-Q-----------------------------IGAL--------------------------ILATDI-SRQ---NE--YL--S---L-----------F-------------------------R------S----H-L--------DRG-------------------------DL-------------------------------------------------------------------------------------------------------------------------------------------------------------C-------L--E-----DT---------------R--------------------H---RH-----LVL-----------------Q-------------------M---A-LKC----A----DIC--N-----------------PC---RTWELSK------Q---W-------------------------SEK---------VTEEFFH---------QG-----DI-------------E--K-------------------KY--------------HL-------G---------V----S------------------------P---LC-----D-----R-----H--T--E--S----------------I-A---N----I--------------QI-G-------------------------------------------------------------------------------N--YT--Y-LD-----------
===cluster19===
>Q38EQ0_9TRYP/180-418
YHNAVHAADSVQ-------ML--Y-----------L-----------I--------------------------------------------L---------------------------------------------rE-------------------------K-----------------------------------P--------------------A--------------------------------------------I-------------------L-------------------L-------------------F-------------------------T-------------------N------------------------------------------E----------------------------------E-I---LVCFLAT-L---CLSFIH--PG-VTD----AFLAR-I-------------------------D--------HPL-TLV--Y-------G-----D--v-TT-QRSAS-LTAFL-YF-L-N---R-E-------E---------N-R---------------------F--I-D----------L-SssagtR---------P-------------I-----------------------S------------QYL-RE-L-----------------------------LVET--------------------------VLAT---APR---SRrtLL--S---D-----------L-------------------------Q------D----V-A--------ASN-------------------------VV----------------------------------------------------------------------------------------------------------------------------------------------------------------------------------------S-----vD--------------------D---LR-----FLL-----------------S-------------------A---I-VT-----------LS--D-----------------SA---LALRPRA------QfisW-------------------------SRL---------LCAEWLS---------EA-----TQ-------------E--E-------------------RR--------------RM-------D--------pL----V------------------------P---NL-----Q-----K-----R--V--G--E----------------G-G---L----T--------------MVsD-Y-CRVW-LRPVA----A-A------------------T------------R-------A------L---V--PQ--------D--L-YD----N-LERNS
>Q4DUD4_TRYCR/181-419
YHNALHAADSVQ-------ML--F-----------L-----------I--------------------------------------------L---------------------------------------------rE-------------------------K-----------------------------------P--------------------A--------------------------------------------T-------------------L-------------------I-------------------F-------------------------T-------------------E------------------------------------------N----------------------------------E-V---ILAFLAT-L---SLGFVH--PG-VSN----AFLAR-I-------------------------D--------HPL-VLV--Y-------G-----DM---TT-QQSAG-LTALL-YL-L-N---R-E-------EnrfI-----D-L---------------------F--A-N----------S-G-----T---------Q-------------P-----------------------F-----------sQFL-RE-I-----------------------------LVET--------------------------VLGTAP-RLR---SS--LL--R---D-----------L-------------------------E------K----V-A--------VAD-------------------------AV------------------------------------------------------------------------------------------------------------------------------------------------------------------------E-----LN------------------------------------D---IP-----ILL-----------------A-------------------A---V-VIL----A----DNA--L-----------------AL---RPHAQFV------N---L-------------------------AGL---------MVTEWLR---------EA-----YE-------------E--E-------------------QR--------------GM-------D---------P----L------------------------V---PN-----L-----R-----K--Q----------------------I-Y---EnglgM--------------AV-D-Y-CKVW-LRPLI----T-N------------------I------------R-------A------L---V--PQ--------D--L-YD----N-MEGNT
===cluster20===
>Q4DJ46_TRYCR/372-635
FHNAYHASDIVL-------AA--N-----------Q-----------F--------------------------------------------L---------------------------------------------sE-------------------------P-----------------------------------H--------------------V--------------------------------------------A-------------------E-------------------N-------------------F-------------------------S-------------------D------------------------------------------E----------------------------------E-L---FSFLFAS-T---VMKLGH--VG-MTN----AFLIK-I-------------------------H--------HPY-AAL--Y-------GffspqQS-v-S--------LALGL-TL-L-D---T-P-------E---Cc---fP-T---------------------V--A-S----------S-Q-----E---------S-------------D-----------------------HdstpsvwthekgVEL-YE-M-----------------------------TAQL--------------------------IISTDE-RRH---QV--LL--N---Q-----------L-------------------------Q------Q----I-L--------REG-------------------------AG------------------------------------------------------------------------------------------------------------------------------------------------------------------------N-----VV--------R-----eS--------------------H---LM-----IIL-----------------Q-------------------N---V-LHA----A----DFC--Y-----------------VF---RLSSVYR------I---A-------------------------AAC---------AVAEVYQ---------QNqtriwLT-------------E--R-------------------GL--------------RQ-------W---------P----Wngph---------------aatagE---KR-----A-----K-----E--S----------------------------N----N--------------NI-L-G-GFFS-CEGSF----Y-G------------------M------------G-------E------C---R--EPeK--V--PS--M-YS----D-LTEGL
>Q4FXD4_LEIMA/611-849
YHNRVHAADVLQ-------GV--Y----------aM-----------I--------------------------------------------C---------------------------------------------sC-------------------------P-----------------------------------G--------------------L--------------------------------------------L-------------------P-------------------H-------------------M-------------------------T-------------------T------------------------------------------V----------------------------------E-K---RAVVFAA-A---VHDIRH--PG-RSE----VFLKN-T-------------------------F--------DAT-YVH--Y-------N-----GL---QV-LEQMH-TATAF-HL-L-A---T-P-------E---L-----D-F---------------------T--RgN----------M-D-----D---------T-------------E-----------------------A------------LEF-HG-L-----------------------------VAAL--------------------------IGCTFM-GRH---AS--LM--E---Q-----------W-------------------------S------R----P-L--------QDG-------------------------KT---------------------------------------------------------------------------------------------------------------------------------------------------------------------Y--D-----MA--------V-----tA--------------------D---RQ-----QVL-----------------S-------------------L---F-LHA----A----DIG--A-----------------QA---RGLTVAR------K---W--------------------------LG---------IVEEMRA---------QG-----DD-------------E--A-------------------AR--------------GL-------P---------L----S------------------------P---GS-----S-----R--------S--A--S----------------L-E---R----G--------------QI-F-F-MEMF-VVPLF----D-L------------------V------------H-------Q------M---F--PS-I--E--SP--M-RN------LRTVH
>Q4ZHU6_TRYCR/367-603
YHNAIHAADVLQ-------GT--F-----------S-----------L--------------------------------------------V---------------------------------------------sA-------------------------A-----------------------------------K-------------------pL--------------------------------------------M-------------------E-------------------H-------------------L-------------------------T-------------------P------------------------------------------L----------------------------------E-C---KAAAFAA-L---THDVCH--PG-RTN----AFLAA-V-------------------------Q--------DPV-SFK--F-------S-----GK---GT-LEQLH-TVTAF-EL-L-N---V-T-------E---F-----D-F---------------------T--S-S----------M-D-----N---------A-------------S-----------------------F------------LEF-KN-I-----------------------------VSHL--------------------------IGHTDM-SLH---SE--TI--A---K-----------H-------------------------G------A----K-L--------SAG--------------------------G---------------------------------------------------------------------------------------------------------------------------------------------------------------------F--D-----CT--------C-----kE--------------------D---RL-----EAL-----------------S-------------------L---L-LHA----A----DIG--A-----------------SS---RGVAIAR------K---W--------------------------LV---------ILQEFAD---------QA-----ED-------------E--R-------------------RR--------------GL-------P---------V----T------------------------P---GF-----D-----T-----P--S-----S----------------V-E---K----S--------------QI-P-F-LDFF-VIPTF----D-L------------------L------------H-------Q------L---F--PS----I--EE--P-LH----N-LRKLR
>Q57ZK5_9TRYP/365-601
FHNAVRAADVVQ-------AV--F-----------S-----------L--------------------------------------------A---------------------------------------------sA-------------------------T-----------------------------------K-------------------pL--------------------------------------------M-------------------R-------------------H-------------------V-------------------------T-------------------L------------------------------------------V----------------------------------E-L---KALVFAA-V---ALDVRH--PG-RTN----EFLVR-T-------------------------C--------DPL-CYR--Y-------P-----GP---GT-LEQMH-VATAF-QL-V-E---V-P-------E---L-----N-F---------------------T--C-R----------M-N-----D---------E-------------S-----------------------F------------LRF-KT-I-----------------------------VSKL--------------------------ICRTDT-AVL---ED--HL--E---H-----------W-------------------------R------A----K-A--------REG--------------------------G---------------------------------------------------------------------------------------------------------------------------------------------------------------------F--D-----YG--------A-----pD--------------------D---RV-----DAL-----------------S-------------------L---L-LLA----A----DFG--V-----------------IS---RGADIAA------K---W--------------------------LV---------LTEEHAA---------QA-----QE-------------E--R-------------------RR--------------GL-------P---------V----T------------------------P---GF-----D-----L-----P--T-----S----------------V-G---R----S--------------QI-A-F-LDSV-VIPLF----N-Q------------------V------------Q-------Q------L---F--PG----I--VE--P-SR----N-LRALR
===cluster21===
>A0BZW8_PARTE/180-444
YHNFTHAFQLSQ-------LL--F-----------S-----------C--------------------------------------------Y---------------------------------------------mK-------------------------S-----------------------------------D--------------------L--------------------------------------------K-------------------K-------------------F-------------------C-------------------------N-------------------Q------------------------------------------L----------------------------------E-I---FSAILAG-L---GHDLNH--KG-VNN----MYKIK-K-------------------------S--------KKF-NVL--T-------S-----E--i-AV-LENMH-CATFF-NI-I-Q--lN-R-------Q---H-----D-F---------------------F--Q-Y----------M-T-----N---------D-------------E-----------------------E------------RNL-AKrL-----------------------------IITS--------------------------ILATDM-SKH---NK--LL--A---K-----------F-------------------------Q------K----R-V--------EST-------------------------KQ-----------F--------------EQg-------------------------------------------------------------------------------------ekN--------------------E---------LIDM-----QR-------F--S-----NE--------R-----lE--------------------D---RI-----FIL-----------------N-------------------I---M-VHA----C----DIS--N-----------------PT---MKFNNYM------N---W-------------------------SYL---------LTQEFNDqvqhfnnplQT-----IK-------------E--A-------------------KV--------------GV-------D--------vT----G------------------------F---LV-----Y-----K-----D--K--P--A----------------Y-Y---G----G--------------QI-F-F-SKTF-VFPLW----F-Q------------------I------------G-------E------M---Y--PE----L--KY--L-SE----E-INKNL
>A0D3N1_PARTE/161-417
YHNFTHAFALFQ-------LL--F-----------C-----------V--------------------------------------------Y---------------------------------------------eK-------------------------S-----------------------------------D--------------------L--------------------------------------------K-------------------L-------------------F-------------------V-------------------------S-------------------K------------------------------------------Q----------------------------------D-I---FAALLAS-L---SHDINH--KG-VNN----LYKVK-K-------------------------S--------KKL-NKN--I-------C-----EQ---AV-LESMH-VSTLF-NI-LaQ---N-Q-------Q---L-----N-F---------------------L--N-Y----------L-P-----N---------A-------------Q-----------------------Q------------QEF-KR-I-----------------------------LVSS--------------------------ILATDM-GQH---FN--IF--S---C-----------F-------------------------K------D----R-V--------NAT-------------------------IE-----------L--------------RE---------------------------------------------------------------------------------------sQ--------------------D---------ITDP-----LIry---rgF--N-----KE--------N-----fD--------------------D---RK-----FIL-----------------N-------------------V---L-VHA----C----DIS--N-----------------PC---LEWDAYM------K---W-------------------------SFL---------LAQEFQD---------QT-----IK-------------E--A-------------------AK--------------GL-------E---------V----T------------------------A---ML----qY-----K-----D--K--L--T----------------F-F---N----G--------------QT-F-F-LNTF-VLPQW----Q-T------------------I------------A-------T------L---Y--PS----L--IE--L-PN----E-VKRNL
>A0D8M4_PARTE/180-435
YHNFTHAFQLSQ-------LL--F-----------S-----------C--------------------------------------------Y---------------------------------------------mK-------------------------S-----------------------------------D--------------------L--------------------------------------------K-------------------K-------------------F-------------------C-------------------------T-------------------Q------------------------------------------L----------------------------------E-I---FSAILAG-L---GHDLNH--KG-VNN----MYKIK-K-------------------------S--------KKF-NIL--T-------S-----E--i-AV-LENMH-CATFF-NI-I-Q--lN-R-------K---H-----D-F---------------------F--Q-Y----------M-S-----N---------D-------------E-----------------------E------------KTL-AKrL-----------------------------IITS--------------------------ILATDM-SKH---AK--LL--A---K-----------L-------------------------Q------K----R-V--------ECT-------------------------KQ-----------Y--------------DQg-------------------------------------------------------------------------------------ekN--------------------D---------LIEM-----QR-------F--S-----NE--------R-----lE--------------------D---RI-----FIL-----------------N-------------------I---M-VHA----C----DIS--N-----------------PT---MKFNNYM------N---W-------------------------SYL---------LTQEFND---------QT-----IK-------------E--A-------------------KI--------------GV-------D--------vT----G------------------------F---LI-----Y-----K-----D--K--P--T----------------Y-Y---G----G--------------QM-F-F-SKSL-VLPLW----V-Q------------------I------------G-------E------L---Y--PE----L--KY--L-SE----E-INKNL
>Q22VA7_TETTH/323-607
-------FLLML-------FC--------------C-----------Y--------------------------------------------E---------------------------------------------nS-------------------------P-----------------------------------S--------------------W--------------------------------------------R-------------------D-------------------Y-------------------I-------------------------L-------------------P------------------------------------------F----------------------------------E-F---FCAQIAA-L---GHDLNH--KG-LGN----LYKVK-R-------------------------N--------AQC-SIN--Y-------C-----EL---GV-LENMH-ASKLF-QI-L-Q--sN-N-------E---L-----N-Y---------------------F--T-A----------L-K----dQ---------N-------------K-----------------------I------------QQF-KR-I-----------------------------IVSC--------------------------ITSTDM-QKH---SK--LT--A---K-----------L-------------------------K------R----R-I--------QAS-------------------------IK-----------IknfkqrspisnhqdDN---------------------------------------------------------------------------------------qQdsnt-nsse-nfqi-tsqdeE---------DNSQ-----KI-------T--D-----LDkfsainkeN-----fE--------------------D---RR-----FLL-----------------N-------------------I---I-LHA----C----DIG--N-----------------PC---LEYNNYM------N---W-------------------------SYL---------ITQEFSD---------QT-----QK-------------E--E-------------------QY--------------NL-------P--------vT----G------------------------F---LI-----Y-----K-----D--K--L--T----------------F-L---N----G--------------QT-F-F-CKAM-VLPIW----Q-E------------------I------------G-------D------F---F--HE-------LK--I-YP----QsIENNL
>Q23I21_TETTH/230-506
YHNWTHAFQLSQ-------MF--F-----------T-----------V--------------------------------------------Y---------------------------------------------fT-------------------------S-----------------------------------D--------------------F--------------------------------------------K-------------------D-------------------L-------------------I-------------------------D-------------------S------------------------------------------F----------------------------------E-F---FVGLLSG-L---AHDMNH--KG-VNN----LYKVK-R-------------------------K--------AEN-SLR--Y-------M-----EQ---AV-LENMH-VSTFF-HI-I-S-------------R---N-----P-Q---------------------F--D-I----------A-S-----Kfq-----daA-------------K-----------------------L------------NKF-KK-L-----------------------------LVSN--------------------------ILATDM-GRH---GQ--FI--T---D-----------L-------------------------K------TktkaY-L--------NVK-------------------------QN-----------P--------------EN---------------------------------------------------------------------------------------aD--------------------P---------LDKY-----LA-------F--N-----KD--------S-----eQ--------------------D---RE-----VKL-----------------KkyiqnnqqqinnnkqfltnI---M-IHA----C----DIG--N-----------------PC---YSFDNYM------N---W-------------------------CYL---------LSQEFHD---------QT-----IK-------------E--E-------------------QK--------------GV-------Pv-t-----tF----L------------------------Q---YT-----G-----K-----Q--A----------------------F-R---K----G--------------QI-F-F-SSSL-LMPLW----K-E------------------L------------G-------N------L---I--PQ----L--QV--L-PE----Q-LAKNI
>Q7YYN8_CRYPV/723-987
FHNFHHAVSISI-------TL--N-----------N-----------W--------------------------------------------L---------------------------------------------dK-------------------------P-----------------------------------S--------------------V--------------------------------------------R-------------------H-------------------Y-------------------V-------------------------N-------------------S------------------------------------------L----------------------------------E-A---YCLIISS-L---SHDLDH--PG-LTNdmikELNIL-SrkvlqefttdeqffeiLQ-------N--------NTL-STLkiY-------N-----NF---SV-LENHH-SSLLF-VI-L-N---D-E-------A---S-----N-I---------------------M--P-P----------T-T-----S---------K-------------Y-----------------------Y------------SEL-HK-M-----------------------------MINS--------------------------ILFTDM-FQH---KY--LR--DlvlN-----------F-------------------------N------K----N-Y--------SSN-------------------------SR-----------------------------------------------------------------------------------------------------------------------------------------------------SI-----EV-------E--A-----QK----------------------------------------KK-----LYL-----------------L-------------------I---L-LHS----V----DIS--N-----------------PL---MNTNIYL------K---W-------------------------SRL---------VYEE--------------------L-------------E--N-------------------QK--------------KL-------K---------L----Ml---------------------niS---LN-----D-----T-----T--D--T-yD----------------Y-T---K----L--------------QT-S-F-ISSI-CIPYF----Q-A------------------L------------L-------K------F---D--PE-I--V--QE--C-IQ----N-LYFNN
===cluster22===
>Q4N806_THEPA/169-396
YHNALHAATVGH-------MS--K-----------L-----------L--------------------------------------------S---------------------------------------------nI-------------------------V-----------------------------------T--------------------T--------------------------------------------K-------------------R-------------------R-------------------L-------------------------N-------------------P------------------------------------------Y----------------------------------E-E---FAFIISS-L---AHDVGH--PG-KTN----NYLSN-T-------------------------S--------NVL-SLI--Y-------N-----DN---ST-LENYH-CSLLF-YI-I-K-----N-------N---T-----N-F---------------------Y--S-I----------I-P-----K---------D-------------I-----------------------W------------PSL-RK-R-----------------------------IIQL--------------------------ILSTDM-INH---FL--HI--D---N-----------V-------------------------K------E----K-R--------LQG-------------------------KF------------------------------------------------------------------------------------------------------------------------------------------------------------------------D-----IK--------N-----dD--------------------D---FW-----LLL-----------------V-------------------L---C-IKA----A----DIG--H-----------------NF---LPWADHL------P---W-------------------------TQV---------LFEEFYK---------QG-----DE-------------E--K-------------------MQ--------------SI-------S---------P----L------------------------M---FF-----D-----R-----N--E--S-rN----------------I-P---I----L--------------QL-Q-F----------F----N-T------------------M------------T-------Q------L---L--IL----S--QP--L-LS-------ELNY
>Q4UHJ6_THEAN/169-406
YHNALHAATVGH-------MS--K-----------L-----------L--------------------------------------------S---------------------------------------------nI-------------------------V-----------------------------------T--------------------T--------------------------------------------K-------------------R-------------------K-------------------L-------------------------D-------------------P------------------------------------------Y----------------------------------E-E---FAFIISS-L---GHDVGH--PG-KTN----NYLSN-T-------------------------N--------NVL-SMI--Y-------N-----DS---ST-LENYH-CSLLF-YI-M-R-----N-------N---S-----S-F---------------------Y--G-L----------I-P-----K---------H-------------V-----------------------W------------SSL-RK-R-----------------------------IIQL--------------------------ILSTDM-ANH---FL--HI--D---N-----------V-------------------------K------E----K-R--------MAG--------------------------T---------------------------------------------------------------------------------------------------------------------------------------------------------------------F--D-----IK--------N-----dD--------------------D---YW-----LLL-----------------V-------------------L---C-IKA----A----DIG--H-----------------NF---LPWVDHL------P---W-------------------------TQV---------LFEEFYK---------QG-----DE-------------E--K-------------------MQ--------------SI-------P---------P----L------------------------L---FF-----D-----R-----N--E--S-nN----------------I-P---N----L--------------QL-E-F-FNTM-TQPLL----N-E------------------L------------N-------Y------F---D--ESnF--I--NE--I-LS-------KNSN
>Q4Y064_PLACH/302-527
YHNANHGATVCH-------LS--K-----------C-----------L--------------------------------------------A---------------------------------------------hI-------------------------T-----------------------------------D--------------------F--------------------------------------------D-------------------K-------------------H-------------------L-------------------------N-------------------N------------------------------------------T----------------------------------Y-M---ICYLIAS-I---AHDVGH--PG-KTN----AYLSE-T-------------------------N--------HIL-SIR--Y-------N-----DM---SI-LENYH-CSITF-SI-L-Q---L-I-------G---F-----D-F---------------------L--I-Nned----tklV-D-----K---------N-------------N-----------------------Y------------ANM-RK-F-----------------------------IIEL--------------------------IISTDM-KLH---FE--YL--D---I-----------F-------------------------K------K----R-K--------RSE--------------------------------------------------------------------------------------------------------------------------------------------------------------------------------NF-----DV-------A--D-----RD----------------------------------------AI-----NLG-----------------T-------------------I---N-IKL----A----DIG--H-----------------TC---LKWRDHA------K---W-------------------------TML---------VSEEFFS---------Q---------------------------------------------------------------------K--------kV----E------------------------E---LY-----R-----K-----N--K--------------------------------------------------------DTD-PNNFN----G-I------------------L------------N-------D------T---S--IDdS--M--IF--N-YE----N-IYINY
>Q4YZI4_PLABE/344-582
YHNANHGATVCH-------LS--K-----------C-----------L--------------------------------------------A---------------------------------------------hI-------------------------T-----------------------------------D--------------------F--------------------------------------------D-------------------K-------------------H-------------------L-------------------------N-------------------N------------------------------------------T----------------------------------Y-M---ICYLIAS-I---AHDVGH--PG-T-N----AYLSE-T-------------------------N--------HIL-SIR--Y-------N-----DM---SI-LENYH-CSITF-SI-L-Q---L-I-------G---F-----D-F---------------------L--I-Nned----tklV-D-----K---------N-------------N-----------------------Y------------TNM-RK-F-----------------------------IIEL--------------------------IISTDM-KLH---FE--YL--D---I-----------F-------------------------K------K----R-K--------RSE--------------------------------------------------------------------------------------------------------------------------------------------------------------------------------NF-----DV-------A--D-----RD----------------------------------------AI-----NLG-----------------T-------------------I---N-IKL----A----DIG--H-----------------TC---LKWRDHA------K---W-------------------------TML---------VSEEFFS---------QK-----KV-------------E--E-------------------IY--------------RK-------N---------------------------------------K---DT-----D-----P-----N--N--FngI----------------L-N---D----K--------------SI-DnA-MIFN-YENIY----I-N------------------Y------------S-------N------N---I--NN----I--NK--Y-HF---------SY
>Q7R7Z4_PLAYO/244-438
YHNANHGATVCH-------LS--K-----------C-----------L--------------------------------------------A---------------------------------------------hI-------------------------T-----------------------------------N--------------------F--------------------------------------------D-------------------K-------------------H-------------------L-------------------------N-------------------N------------------------------------------T----------------------------------Y-M---ICYLIAS-I---AHDVGH--PG-KTN----AYLSE-T-------------------------N--------HIL-SIR--Y-------N-----DM---SI-LENYH-CSITF-SI-L-Q---L-I-------G---F-----D-F---------------------L--I-Nned----tklV-D-----K---------N-------------N-----------------------Y------------TNM-RK-F-----------------------------IIEL--------------------------IISTDM-KLH---FE--YL--D---I-----------F-------------------------K------K----R-K--------RSE--------------------------------------------------------------------------------------------------------------------------------------------------------------------------------NF-----DV-------A--D-----RD----------------------------------------AI-----NLG-----------------T-------------------I---N-IKL----A----DIG--H-----------------TC---LKWRDHA------K---W-------------------------TML---------VSEEFFS---------Q---------------------------------------------------------------------K------------------------------------------------------------------------------------------------------------------------------------------------------------------------------------------------K----V--EE--I-YR--------KNK
>Q7RIK0_PLAYO/1-187
---------------------------------------------------------------------------------------------------------------------------------------------------------------------------------------------------------------------------------------------------------------------------M-------------------H-------------------I-------------------Y-------------------------S-------------------E-----------------------------------------------------------------------------------------------------------------------T-------------------------N--------HXL-SIR--Y-------N-----DM---SI-LENYH-CSITF-SI-L-Q---L-I-------G---F-----D-F---------------------L--I-Nned----tklV-D-----K---------N-------------N-----------------------Y------------TNM-RK-F-----------------------------IIEL--------------------------IISTDM-KLH---FE--YL--D---I-----------F-------------------------K------K----R-K--------RSE--------------------------------------------------------------------------------------------------------------------------------------------------------------------------------NF-----DV-------A--D-----RD----------------------------------------AI-----NLG-----------------T-------------------I---N-IKL----A----DIG--H-----------------TC---LKWRDHA------K---W-------------------------TML---------VSEEFFS---------QK-----KV-------------E--E-------------------IY--------------RK-------N---------------------------------------K---DT-----D-----P-----N--N-----F----------------N-G---I----L--------------ND-K-S-IDDA-MIFNY----EnI------------------Y------------I-------N------Y---S--NN----I--NN--I-NE---------YH
>Q8IKD3_PLAF7/456-699
YHNANHGATVCH-------LS--K-----------C-----------L--------------------------------------------A---------------------------------------------hI-------------------------T-----------------------------------D--------------------Y--------------------------------------------D-------------------S-------------------Y-------------------L-------------------------N-------------------N------------------------------------------T----------------------------------Y-M---ICYLIAS-I---AHDVGH--PG-KTN----SYLSE-T-------------------------N--------HIL-SIR--Y-------N-----DM---SI-LENYH-CSITF-SI-L-Q---L-I-------G---F-----D-F---------------------L--I-Nned----tklV-E-----K---------N-------------N-----------------------Y------------TNM-RK-F-----------------------------IIEL--------------------------IISTDM-KLH---FE--YV--D---I-----------F-------------------------K------K----R-K--------KSQ--------------------------------------------------------------------------------------------------------------------------------------------------------------------------------NF-----DI-------S--D-----TD----------------------------------------AI-----NLG-----------------T-------------------I---N-IKL----A----DIG--H-----------------TC---LKWKDHA------K---W-------------------------TML---------VSEEFFS---------QK-----RV-------------E--E-------------------LH--------------KN-------K--------nI----D------------------------P---LN-----F-----S-----NfgK----------------------------E----D--------------NI-DeG-MIFN-YENIY----I-N------------------Y------------I-------N------N---I--NN-I--N--TY--D-YS----Y-IKLNF
===cluster23===
>Q2V2M6_PLAFA/609-850
YHTSLHAAQVAH-------FS--K-----------S-----------M--------------------------------------------L---------------------------------------------fM-------------------------L-----------------------------------D--------------------M--------------------------------------------N-------------------H-------------------K-------------------I-------------------------S-------------------A------------------------------------------I----------------------------------D-E---FCLHISS-L---CHDTGH--PG-LNN----YFLIN-S-------------------------E--------NNL-ALT--Y-------N-----DN---SV-LENYH-CSLLF-KT-L-K---N-P-------N---Y-----N-I---------------------F--E-H----------Y-P-----Y---------H-------------I-----------------------F------------ISC-KK-N-----------------------------IIKA--------------------------ILSTDM-KNH---FE--YI--S---D-----------F-------------------------R------T----S-K--------EFI--------------------------D---------------------------------------------------------------------------------------------------------------------------------------------------------------------Y--D-----NL--------S-----nD--------------------Q---IW-----QIF-----------------C-------------------L---I-LKA----S----DIG--H-----------------ST---LEWNKHL------E---W-------------------------TLK---------INEEFYL---------QG-----LL-------------E--K-------------------SL--------------NI-------Q---------N----S------------------------F---LC-----D-----I-----N--T--M-nK----------------L-A---L----S--------------QI-D-F-LKHL-CIPLF----N-E------------------L------------N-------Y------I---C--KNnD--V-yTH--C-IQ----P-IENNI
>Q4N6H0_THEPA/606-833
YHNQMHGVFVCQ-------KL--L-----------C-----------L--------------------------------------------S---------------------------------------------nF-------------------------T-----------------------------------N--------------------V--------------------------------------------Y-------------------S-------------------R-------------------L-------------------------S-------------------V------------------------------------------I----------------------------------D-R---TILIISG-L---CHDIGH--PG-LTN----AFFIN-S-------------------------G--------HQL-AHL--F-------N-----DK---SV-LENFH-CCLTF-NV-L-R-------------Q---S-----N-L---------------------F--S-F----------L-D-----K---------E-------------E-----------------------M------------KIV-RR-K-----------------------------IIQL--------------------------ILSTDL-EDH---FQ--TI--T---Q-----------F-------------------------R------V----R-R--------ASR-------------------------EF----------------------------------------------------------------------------------------------------------------------------------------------------------------------------------------S-----vE--------------------G---EI-----DTI-----------------C------------------kM---L-IKA----S----DIG--S-----------------SC---MEWRLTL------E---W-------------------------SQR---------LVQEFYT---------QG-----LE-------------E--L-------------------SL--------------GL-------P---------I----T------------------------P---LC-----D-----P-----N--K--H-nH----------------L-P---K----A--------------QS-G-F-LAIF-VIPLY----T-E------------------I------------A-------N----------------------IP--Q-HN-------TSSQ
>Q4Y3R0_PLACH/81-322
YHNSLHAAQVAH-------FS--K-----------S-----------M--------------------------------------------L---------------------------------------------fM-------------------------L-----------------------------------D--------------------L--------------------------------------------N-------------------H-------------------K-------------------I-------------------------S-------------------G------------------------------------------I----------------------------------D-E---FCLHVSS-L---CHDVGH--PG-LNN----FFLIK-S-------------------------E--------NEL-ALT--Y-------N-----DS---NV-LENYH-CSLVF-KT-L-K---D-S-------S---C-----N-I---------------------F--G-N----------Y-P-----N---------N-------------I-----------------------F------------ITC-KK-N-----------------------------IIRA--------------------------ILSTDM-KNH---FE--YI--S---T-----------F-------------------------R------T----N-R--------EFI--------------------------D---------------------------------------------------------------------------------------------------------------------------------------------------------------------Y--D-----NL--------T-----nD--------------------Q---LW-----QIF-----------------C-------------------L---I-LKA----S----DIG--H-----------------ST---LEWKKHL------E---W-------------------------TLK---------INEEFYL---------QG-----LL-------------E--K-------------------SL--------------NM-------S---------K----S------------------------F---LC-----D-----T-----I--S--I-dK----------------L-A---V----S--------------QI-D-F-LKHL-CIPLF----N-E------------------L--------------------N------F---I--SK----N--NE--V-YNncisA-IENNI
>Q4Z5K8_PLABE/103-344
YHNSFHAAQVAH-------FT--K-----------S-----------M--------------------------------------------L---------------------------------------------fM-------------------------L-----------------------------------D--------------------L--------------------------------------------N-------------------Q-------------------K-------------------I-------------------------S-------------------G------------------------------------------I----------------------------------D-E---FCLHVSS-L---CHDVGH--PG-LNN----FFLIK-S-------------------------E--------NEL-ALT--Y-------N-----DS---NV-LENYH-CSLVF-KT-L-K---D-P-------S---C-----N-I---------------------F--G-N----------Y-P-----N---------N-------------I-----------------------F------------ITC-KK-N-----------------------------IIRA--------------------------ILSTDM-KNH---FE--YI--S---T-----------F-------------------------R------T----N-R--------EFI--------------------------------------------------------------------------------------------------------------------------------------------------------------------------------DY-----EN-------L--T-----ND------------------------------------Q---LW-----QIF-----------------C-------------------L---I-LKG----S----DIG--H-----------------ST---LEWKKHL------E---W-------------------------TLK---------INEEFYL---------QG-----LL-------------E--K-------------------SL--------------NM-------S---------K----S------------------------F---LC-----D-----T-----I--S--I-dK----------------L-A---I----S--------------QI-D-F-LKHL-CIPLF----N-E------------------L------------N-------Y------I---SknNE-I--Y--NN--C-IS----A-IENNI
>Q7PDT2_PLAYO/196-437
YHNSFHAAQVAH-------FT--K-----------S-----------M--------------------------------------------L---------------------------------------------fM-------------------------L-----------------------------------D--------------------L--------------------------------------------N-------------------K-------------------K-------------------I-------------------------S-------------------G------------------------------------------I----------------------------------D-E---FCLHVSS-L---CHDVGH--PG-LNN----FFLIK-S-------------------------E--------NEL-ALT--Y-------N-----DS---NV-LENYH-CSLVF-KT-L-K---D-P-------N---C-----N-I---------------------F--A-N----------Y-P-----N---------N-------------I-----------------------F------------ITC-KK-N-----------------------------IIRA--------------------------ILSTDM-KNH---FE--YI--S---T-----------F-------------------------R------T----N-R--------EFI--------------------------D---------------------------------------------------------------------------------------------------------------------------------------------------------------------Y--E-----NL--------S-----nE--------------------Q---LW-----QIF-----------------C-------------------L---I-LKG----S----DIG--H-----------------ST---LEWKKHL------E---W-------------------------TLK---------INEEFYL---------QG-----LL-------------E--K-------------------SL--------------NM-------S---------K----S------------------------F---LC-----D-----T-----I--S--I-dK----------------L-A---I----S--------------QI-D-F-LKHL-CIPLF----N-E------------------L------------N-------Y------I---S--KNnE--V-yNN--C-IS----A-IENNI
===cluster24===
>Q4XNW3_PLACH/363-601
YHNSIHAAMVTK-------HC--S-----------I-----------L--------------------------------------------I---------------------------------------------tS-------------------------L-----------------------------------D--------------------T--------------------------------------------V-------------------N-------------------I-------------------L-------------------------K-------------------D------------------------------------------N----------------------------------E-M---AAFLISA-L---GHDIGH--FG-RTN----MFLKN-C-------------------------S--------NFL-SII--Y-------N-----DK---SI-LENYH-CSYLF-SI-L-S---K-E-------E---H-----N-I---------------------F--K-N----------E-D-----L---------K-------------I-----------------------L------------ANL-RQ-Q-----------------------------IIEV--------------------------ILATDM-SKH---IK--IL--A---Q-----------F-------------------------R-----iK----S-I--------KIK-------------------------------------------------------------------------------------------------------------------------------------------------------------------------------------------------------------------S-----yI--------------------E---KN-----IVL-----------------Cl-----------------kM---I-IKA----A----DLS--H-----------------NC---VDWSEHY------L---W-------------------------VKR---------LVNEFYL---------EG-----DD-------------L--L-------------------ER--------------GF-------E---------L----N------------------------P---LF-----D-----R-----K--V--H-nN----------------F-I---Q----I--------------QR-T-F-LREL-VVPLI----N-S------------------L------------K-------T------L---D--TStI--T--QL--M-LN----Q-VKRNY
>Q4Z6E7_PLABE/318-522
YHNSIHAAMVTK-------HC--S-----------I-----------L--------------------------------------------I---------------------------------------------tN-------------------------L-----------------------------------D--------------------T--------------------------------------------V-------------------N-------------------I-------------------L-------------------------K-------------------D------------------------------------------N----------------------------------E-M---AAFLISA-L---GHDIGH--FG-RTN----MFLKN-C-------------------------S--------NFL-SII--Y-------N-----DK---SI-LENYH-CSYLF-SI-L-S---K-E-------E---Y-----N-I---------------------F--K-K----------E-D-----L---------K-------------T-----------------------L------------TNL-RQ-Q-----------------------------IIEV--------------------------ILATDM-SKH---IK--IL--A---Q-----------F-------------------------R-----iK----S-I--------KIK-------------------------------------------------------------------------------------------------------------------------------------------------------------------------------------------------------------------S-----yI--------------------E---KN-----IVL-----------------Cl-----------------kM---I-IKA----A----DLS--H-----------------NC---VDWSEHY------L---W-------------------------VKR---------LVNEFYS---------EG-----DD-------------L--L-------------------ER--------------GF-------E---------L----N------------------------P---LF-----D-----R-----K--V-----------------------------------------------------------------------------------------------------------------------------HN--------------N----F-IQIQR
>Q7RNG1_PLAYO/216-454
YHNSIHAAMVTK-------HC--S-----------I-----------L--------------------------------------------I---------------------------------------------tS-------------------------L-----------------------------------D--------------------T--------------------------------------------V-------------------N-------------------I-------------------L-------------------------K-------------------D------------------------------------------N----------------------------------E-M---AAFLISA-L---GHDIGH--FG-RTN----MFLKN-C-------------------------S--------NFL-RII--Y-------N-----DK---SI-LENYH-CSYLF-NI-L-S---K-E-------E---H-----N-I---------------------F--K-K----------E-D-----L---------K-------------T-----------------------L------------TNL-RQ-L-----------------------------IIEV--------------------------ILATDM-SKH---IK--IL--A---Q-----------F-------------------------R-----iK----S-I--------KIK-------------------------------------------------------------------------------------------------------------------------------------------------------------------------------------------------------------------S-----yI--------------------E---KN-----IIL-----------------Cl-----------------kM---I-IKA----A----DLS--H-----------------NC---VDWSEHY------L---W-------------------------VKR---------LVNEFYS---------EG-----DD-------------L--L-------------------ER--------------GF-------E---------L----N------------------------P---LF-----D-----R-----K--A--H-nN----------------F-I---Q----I--------------QR-T-F-LREL-VLPLI----S-S------------------L------------K-------T------L---D--TStI--T--QL--M-LS----H-VKRNY
>Q8I6Z6_PLAF7/446-684
YHNSIHAAMVTH-------HC--N-----------V-----------L--------------------------------------------V---------------------------------------------sN-------------------------L-----------------------------------N--------------------T--------------------------------------------A-------------------N-------------------I-------------------L-------------------------R-------------------D------------------------------------------N----------------------------------E-L---GALFVAS-L---GHDIGH--FG-RTN----IFLKN-C-------------------------C--------NFL-SII--Y-------N-----DK---SI-LENYH-CSYLF-NI-L-L---K-D-------E---N-----N-I---------------------F--K-N----------E-D-----P---------K-------------C-----------------------L------------LAL-RQ-Q-----------------------------IIEL--------------------------ILATDM-SKH---IK--IL--A---Q-----------F-------------------------R-----iK----S-I--------KIK-------------------------------------------------------------------------------------------------------------------------------------------------------------------------------------------------------------------S-----yI--------------------E---KN-----IIL-----------------Cl-----------------kM---I-IKA----A----DLS--H-----------------NC---VDWSEHY------Q---W-------------------------VKR---------LVNEFYY---------EG-----DE-------------L--F-------------------QM--------------GY-------K---------I----N------------------------P---LF-----D-----R-----N--C--H-nN----------------F-I---Q----I--------------QR-T-F-LKEL-VYPLI----I-S------------------L------------K-------T------L---D--NTsI--T--QD--M-IN----N-VKRNY
===cluster25===
>Q4YQB6_PLABE/35-277
YHNTMHATMVTH-------KF--F-----------C-----------L--------------------------------------------T---------------------------------------------kK-------------------------L-----------------------------------G--------------------I--------------------------------------------F-------------------D-------------------H-------------------I-------------------------D-------------------Y------------------------------------------K----------------------------------I-K---LVMFISG-I---CHDIGH--PG-YNN----LFFIN-S-------------------------F--------HPL-SII--Y-------N-----D--i-SV-LENYH-ASITF-KI-L-Q---L-S-------Q---C-----N-I---------------------L--K-S----------F-S-----E---------K-------------E-----------------------F------------RLI-RL-Y-----------------------------IIEL--------------------------ILSTDM-KHH---YE--II--S---K-----------F-------------------------R------I----R-R--------ENE-------------------------KF------------------------------------------------------------------------------------------------------------------------------------------------------D-----YI-------K--D-----DD------------------------------------D---LL-----ALM-----------------K-------------------M---I-IKS----A----DIS--H-----------------GA---VKWREHY------K---W-------------------------CQR---------VLCEFYF---------QG-----DE-------------E--L-------------------NN--------------KM-------P---------I----S------------------------P---LC-----D-----R-----E--K--H-nE----------------V-G---Q----S--------------QI-A-F-LKFV-VMPLF----E-E------------------I------------A-------Y------I---D--NT-Q--F--VKnyC-LK----R-LNRNR
>Q5CHC0_CRYHO/724-967
YHNELHGTNVCH-------LA--I-----------C-----------L--------------------------------------------S---------------------------------------------rA-------------------------T-----------------------------------G--------------------L--------------------------------------------W-------------------S-------------------H-------------------L-------------------------D-------------------T------------------------------------------V----------------------------------E-R---LASVIAS-L---GHDVGH--IG-RTS----NFLVN-S-------------------------R--------HML-AIN--Y-------N-----DR---SV-LEMFH-ASLTF-RI-I-YyygG-G-------A---A-----D-F---------------------L--Q-S----------W-D-----A---------E-------------L-----------------------H------------KEF-RR-I-----------------------------VIEL--------------------------ILETDM-HRH---FE--CV--S---R-----------F-------------------------R------V----R-R--------QAV--------------------------------------------------------------------------------------------------------------------------------------------------------------------D---------WDPY-----G------------------D--------------aQ--------------------D---RL-----MLA-----------------R-------------------T---C-LKA----A----DIG--H-----------------GA---LKWNQHY------K---W-------------------------CRS---------VVEEFFL---------QG-----DE-------------E--K-------------------AL--------------SL-------P---------I----S------------------------P---IC-----D-----R-----E--S--T--D----------------V-P---K----S--------------QV-G-F-LNFV-CLPLF----Q-E------------------L------------C-------Y------V---D--VEgD--V--RR--C-ID----R-ILENI
>Q8I6Z7_PLAF7/846-1074
YHNTIHATMVTQ-------KF--F-----------C-----------L--------------------------------------------A---------------------------------------------kK-------------------------L-----------------------------------G--------------------I--------------------------------------------Y-------------------------------------------------------------------------------------D-------------------D------------------------------------------L----------------------------------E-YkikLVMFISG-I---CHDIGH--PG-YNN----LFFVN-S-------------------------L--------HPL-SII--Y-------N-----D--i-SV-LENYH-ASITF-KI-L-Q---L-N-------Q---C-----N-I---------------------L--K-N----------F-S-----E---------K-------------D-----------------------F------------RMM-RS-Y-----------------------------IIEL--------------------------ILSTDM-KHH---FE--II--Sk-fR-----------I-------------------------R------R----E-N--------EDF-------------------------DY------------------------------------------------------------------------------------------------------------------------------------------------------------------------------IK--------N-----sD--------------------D---LL-----ILT-----------------K-------------------M---I-IKS----A----DIS--H-----------------GS---VSWSEHY------C---W-------------------------CQR---------VLSEFYT---------QG-----DE-------------E--L-------------------KN--------------KM-------P---------L----S------------------------P---LC-----D-----R-----T--K--H-nE----------------V-C---K----S--------------QI-T-F-LKFV-VMPLF----E-E------------------L------------S------------------------------------------H-IDNNK
===cluster26===
>A0BEN8_PARTE/463-699
YHNSLHAMDVTN-------SA--L-----------F-----------F--------------------------------------------L---------------------------------------------eN-------------------------G-----------------------------------L--------------------Q--------------------------------------------V-------------------------------------------------------------------------------------T-------------------Q------------------------------------------F----------------------------------E-Q---CCLIISA-L---SHDVGH--PG-LNN----GFLVA-S-------------------------Q--------SKQ-ALI--Y-------N-----DQ---SV-LESYH-ASLLF-HV-L-K---D-D-------K---T-----N-I---------------------I--K-N----------L-S-----D---------V-------------D-----------------------Y------------KGF-RK-Y-----------------------------CLNL--------------------------ILDTDL-QKH---FP--LL--N---K-----------F-------------------------K------N----F-L--------ALG-------------------------SD---------------------------------------------------------------------------------------------------------------------------------------------------------------------S--Q-----QD--------------eQ--------------------N---KL-----LVL-----------------S-------------------I---A-IKC----A----DVG--H-----------------GA---KQLNLHK------I---W-------------------------SRR---------IIEEFFL---------QG-----DL-------------E--Q-------------------QV--------------GI-------S---------V----T------------------------P---MC-----D-----R-----S--Q-----S----------------V-T---K----S--------------QE-G-F-LKAI-VWPLF----D-A------------------F------------S-------E------Y---L--KNdN--F-kTT--C-LD----Q-INVNI
>A0CDV7_PARTE/494-729
YHNSMHAIDVAN-------ST--A-----------F-----------F--------------------------------------------L---------------------------------------------qN-------------------------G-----------------------------------L--------------------S--------------------------------------------T---------------------------------------L-------------------I-------------------------D-------------------D------------------------------------------F----------------------------------Q-A---TCLLISS-L---AHDIGH--PG-LNN----GFMTA-N-------------------------R--------CRL-ALL--F-------N-----DQ---SV-LENYH-SFLLF-QV-L-T---Q-S-------K---C-----N-I---------------------I--E-N----------L-S-----S---------N-------------E-----------------------I------------KGF-RK-Y-----------------------------CLNL--------------------------ILDTDL-TRH---FQ--LM--N---K-----------F-------------------------Q------N----Y-L--------NVN-------------------------ES---------------------------------------------------------------------------------------------------------------------------------------------------------------------P--A-----ID----------------------------------------QQ-----LIM-----------------S-------------------I---G-IKC----A----DVG--H-----------------GA---KELKLHK------T---W-------------------------SRR---------IIEEFFL---------QG-----DL-------------E--H-------------------HL--------------KV-------P---------I----S------------------------P---MC-----D-----R-----K--Q-----N----------------V-S---K----S--------------QE-G-F-LKAI-VLPMF----E-A------------------F------------S-------T------I---L--KNeN--I--QK--TcVD----Q-VKQNI
>A0DF61_PARTE/494-729
YHNSMHAIDVAN-------ST--A-----------F-----------F--------------------------------------------L---------------------------------------------qN-------------------------G-----------------------------------L--------------------S--------------------------------------------T---------------------------------------L-------------------I-------------------------D-------------------D------------------------------------------F----------------------------------Q-A---TCLLISS-L---AHDIGH--PG-LNN----GFMTA-N-------------------------R--------CRL-ALL--F-------N-----DQ---SV-LENYH-SFLLF-QV-L-T---Q-S-------N---C-----N-I---------------------I--E-N----------L-S-----I---------N-------------E-----------------------I------------KGF-RK-Y-----------------------------CLNL--------------------------ILDTDL-TRH---FQ--LM--N---K-----------F-------------------------Q------N----Y-L--------NVN-------------------------ES------------------------------------------------------------------------------------------------------------------------------------------------------------------------------PA---------------V--------------------D---QQ-----LIM-----------------S-------------------I---G-IKC----A----DVG--H-----------------GA---KELKLHK------L---W-------------------------SRR---------IVEEFFL---------QG-----DL-------------E--N-------------------YL--------------KV-------P---------I----S------------------------P---MC-----D-----R-----N--Q-----N----------------V-S---K----S--------------QE-G-F-LKAI-VLPMF----E-A------------------F------------S-------T------I---L--KNeN--I--QK--TcVD----Q-VKQNI
>A0E8K4_PARTE/474-709
YHNSMHALDVTN-------ST--G-----------F-----------F--------------------------------------------L---------------------------------------------eN-------------------------G-----------------------------------V--------------------N--------------------------------------------E---------------------------------------M-------------------L-------------------------D-------------------E------------------------------------------F----------------------------------E-Q---ACLIISS-L---VHDIGH--PG-LNN----GFMMS-N-------------------------R--------CKL-AML--Y-------N-----DQ---SV-LENYH-SFLLF-QI-L-S---Q-D-------Q---F-----N-I---------------------I--Q-N----------L-G-----Q---------V-------------E-----------------------Q------------KGF-RK-Y-----------------------------CLNL--------------------------ILDTDL-TKH---FQ--LM--N---R-----------F-------------------------Q------N----Y-L--------ELT-------------------------ES------------------------------------------------------------------------------------------------------------------------------------------------------------------------T-----EM------------------------------------D---KN-----LLM-----------------S-------------------I---C-IKC----A----DVG--H-----------------GA---KKLQIHK------L---W-------------------------SRR---------IIEEFFL---------QG-----DL-------------E--S-------------------YL--------------KV-------P---------V----S------------------------P---MC-----D-----R-----K--Q-----C----------------V-T---K----S--------------QE-G-F-LKAI-VLPMF----N-A------------------F------------V-------T------L---LqnEK-V--A--QV--C-LE----Q-IHENL
>A0EBQ7_PARTE/465-701
YHNSIHAMDVAN-------SA--S-----------F-----------F--------------------------------------------L---------------------------------------------eN-------------------------G-----------------------------------L--------------------E--------------------------------------------V-------------------------------------------------------------------------------------T-------------------P------------------------------------------F----------------------------------E-Q---CCLIISA-L---SHDVGH--PG-LNN----GFLVA-S-------------------------Q--------SKQ-ALI--Y-------N-----DQ---SV-LESYH-ASLMF-HV-L-K---D-E-------K---A-----N-I---------------------L--K-N----------I-N-----D---------V-------------D-----------------------Y------------KGF-RK-Y-----------------------------CLNL--------------------------ILDTDL-QKH---FP--LL--N---K-----------F-------------------------K------N----F-L--------ALG-------------------------------------------------------------------------------------------------------------------------------------------------------------------------------SDS-----QS-------D--E-----QT----------------------------------------KL-----LIL-----------------S-------------------I---A-IKC----A----DVG--H-----------------GA---KQLNLHK------I---W-------------------------SRR---------IIEEFFL---------QG-----DL-------------E--A-------------------QV--------------GI-------Q---------V----T------------------------P---MC-----D-----R-----S--Q-----S----------------V-T---K----S--------------QE-G-F-LKAI-VWPLF----D-A------------------F------------G-------E------F---L-kNEnF--R--QT--C-LD----Q-ISVNI
>A0EGK4_PARTE/483-713
YHNSLHALDVAN-------ST--A-----------F-----------F--------------------------------------------L---------------------------------------------nN-------------------------------------------------------------G--------------------L--------------------------------------------D-------------------A-------------------Q-------------------L-------------------------D-------------------E------------------------------------------F----------------------------------E-F---ACLIVSS-L---AHDLGH--PG-LNN----GFMTT-N-------------------------R--------CKL-ALL--Y-------N-----DQ---SV-LENYH-SFLLF-QI-L-Q---Q-E-------Q---F-----N-L---------------------I--Q-N----------L-G-----L---------P-------------D-----------------------Q------------KGF-RK-Y-----------------------------CLNL--------------------------ILDTDL-TKH---FQ--LM--N---R-----------F-------------------------Q------N----Y-L--------DLS-------------------------ES------------------------------------------------------------------------------------------------------------------------------------------------------------------------------QV---------------T--------------------D---KS-----LVM-----------------S-------------------I---C-IKC----A----DVG--H-----------------GA---KQLKMHK------L---W-------------------------SRR---------IIEEFFL---------QG-----DL-------------E--D-------------------YL--------------KV-------P---------I----S------------------------P---MC-----D-----R-----K--Q-----S----------------V-V---K----S--------------QE-G-F-LKAI-VLPMF----N-A------------------F------------A-------K------L---L--QN--------E--K-VN----S-ICLSQ
===cluster27===
>A0CU34_PARTE/647-887
FHNFTHGVNVMH-------GC--F-----------L-----------F--------------------------------------------T---------------------------------------------hH-------------------------P-----------------------------------K--------------------F--------------------------------------------G-------------------F-------------------C-------------------F-------------------------N-------------------D------------------------------------------Q----------------------------------Q-R---FAMTLAG-L---CHDVGH--PG-TNN----LFQVN-T-------------------------Q--------TKL-ALL--Y-------N-----DK---SV-LENHH-IAVTY-KL-L-A---L-E-------Q---C-----D-F---------------------L--E-S----------V-P-----R---------A-------------D-----------------------K------------LMI-RK-Y-----------------------------IVNN--------------------------VLATDN-QFH---FK--IL--N---D-----------I-------------------------E------I----K-F--------AQS-------------------------QG-----------------------------------------------------------------------------------------------------------------------------------------------------DP-----KI-------F--E-----SD---------------D--------------------N---KL-----LLS-----------------G-------------------F---L-THA----A----DFF--G-----------------AA---KSYQVAR------T---W-------------------------SER---------LRREFQA---------QS-----QL-------------E--D-------------------IV--------------GI-------A--q----tpY----L------------------------R---NL-----D-----D-----E--V-----Q----------------Y-A---K----N--------------EI-G-F-LKVI-VKPIY----E-S------------------L------------N-------Q------F---S--DG--------A--M-SL----Q-LANIN
>A0D193_PARTE/578-821
FHNFTHGVNVMH-------GC--Y-----------L-----------F--------------------------------------------G---------------------------------------------hH-------------------------Q-----------------------------------K--------------------F--------------------------------------------G-------------------T-------------------Y-------------------F-------------------------S-------------------D------------------------------------------L----------------------------------Q-R---FAMTFAG-L---CHDVDH--SG-TTN----LFQVN-A-------------------------Q--------TKL-ALL--Y-------N-----DK---SV-LENHH-VAVTY-KI-L-A---H-K-------Q---C-----D-F---------------------F--G-S----------I-P-----K---------Q-------------D-----------------------R------------TTI-RK-Y-----------------------------VVNN--------------------------ILATDN-QYH---FN--LL--N---D-----------I-------------------------E------I----R-F--------GQS-------------------------KG-----------------------------------------------------------------------------------------------------------------------------------------------------DP-----KI-------F--E-----TE---------------E--------------------N---KL-----LLS-----------------G-------------------F---L-THA----A----DFF--G-----------------AA---KQQQVAR------A---W-------------------------SER---------LRKEFQA---------QS-----QL-------------E--D-------------------II--------------GI-------A--q----tpY----L------------------------R---NL-----D-----N-----E--V-----Q----------------Y-A---K----N--------------EA-G-F-LKVI-VKPIY----E-S------------------L------------N-------S------Y---S--EGaL--A--LQ--L-AN------INLSI
>A0DEZ9_PARTE/636-879
FHNFTHGVNVMH-------GC--Y-----------L-----------F--------------------------------------------G---------------------------------------------hH-------------------------Q-----------------------------------K--------------------F--------------------------------------------G-------------------C-------------------Y-------------------F-------------------------S-------------------D------------------------------------------L----------------------------------Q-R---YAMTFAG-L---CHDVDH--SG-TTN----LFQVN-A-------------------------Q--------TKL-ALL--Y-------N-----DK---SV-LENHH-VAVTY-KL-L-A---H-K-------Q---C-----D-F---------------------F--G-T----------I-P-----K---------Q-------------D-----------------------R------------ITI-RK-Y-----------------------------VVNN--------------------------ILATDN-QYH---FN--LL--N---D-----------I-------------------------E------I----R-F--------GQS-------------------------KG-----------------------------------------------------------------------------------------------------------------------------------------------------DP-----KI-------F--E-----TE---------------E--------------------N---KL-----LLS-----------------G-------------------F---L-THA----A----DFF--G-----------------AA---KQYQVAR------A---W-------------------------SER---------LRKEFQA---------QS-----QL-------------E--D-------------------II--------------GI-------A--q----tpY----L------------------------R---NL-----D-----N-----E--V-----Q----------------Y-A---K----N--------------EA-G-F-LKVI-VKPIY----E-S------------------L------------N-------N------Y---S--DG-A--L--SL--Q-LG----N-INLSI
>A0DSJ5_PARTE/636-875
FHNFTHGVNVMH-------GC--F-----------L-----------F--------------------------------------------A---------------------------------------------hH-------------------------S-----------------------------------K--------------------F--------------------------------------------G-------------------S-------------------C-------------------F-------------------------N-------------------D------------------------------------------Q----------------------------------Q-R---FAMTLAG-L---CHDVGH--PG-TNN----LFQVN-A-------------------------Q--------TKL-ALL--Y-------N-----DK---SV-LENHH-IAVTY-KL-L-A---L-K-------Q---C-----D-F---------------------L--G-S----------I-P-----R---------A-------------D-----------------------K------------IMI-RK-Y-----------------------------IVNN--------------------------VLATDN-QFH---FK--LL--N---D-----------I-------------------------E------I----K-F--------VSL-------------------------EV---------------------------I---------------------------------------------------------------------------------------qQ------------------------------------------------L--E-----SD---------------D--------------------N---KL-----LLS-----------------G-------------------F---L-THA----A----DFF--G-----------------AA---KSYQIGR------E---W-------------------------SER---------LRKEFQA---------QS-----QL-------------E--D-------------------IV--------------GI-------A--q----tpY----L------------------------R---NL-----D-----D-----E--V-----Q----------------Y-A---K----N--------------EI-G-F-LKVI-VKPIY----E-S------------------L------------N-------Q------F---S--DG--------A--M-SL----Q-LANIN
>A2E4B2_TRIVA/325-555
FHNFRRSIAGLQ-------FA--T-----------M-----------I--------------------------------------------L---------------------------------------------sK-------------------------Y-----------------------------------K--------------------E--------------------------------------------R-----------------------------------------------------------V-------------------------P-------------------P------------------------------------------F----------------------------------E-A---AAGLFAA-L---LHDIGH--PG-TNN----MFQIR-T-------------------------S--------SQL-ALI--Y-------N-----DK---SV-LEMNS-ASVGA-RL-V-Q-----------------------E-V---------------------F--SfS----------I-D-----D---------Q-------------D-----------------------F------------STL-RA-T-----------------------------FLSN--------------------------VLATD----Y---SK--LQ--K---F-----------L-------------------------A------K----A-A--------NIK------------------------------------------------------------------------------------------------------------------------------------------------------------------------------------------------M--D-----WE--------N-----kE--------------------H---RQ-----IAL-----------------Q-------------------L---L-TLM----S----DLS--F-----------------AI---RNWKTTS------Y---W-------------------------YGM---------MRDEHYI---------QG-----DM-------------E--R-------------------KR--------------NM-------K---------S----I------------------------P---LM-----D-----R-----R--A--N--R----------------P-N---T----E--------------LI-K-T-HFEImVMPVF----Q-L------------------G------------A-------K------I---F--PE-F--E--QL--L-LL----Q-LQVNH
===cluster28===
>A0BP44_PARTE/656-892
FHNFEHGFTVAH-------AC--Y-----------Y-----------M--------------------------------------------I---------------------------------------------kN-------------------------K-----------------------------------L--------------------L--------------------------------------------D-------------------E-------------------Y-------------------L-------------------------D-------------------Q------------------------------------------T----------------------------------E-Q---FAAILSS-L---CHDIDH--TG-RTN----GFEVA-R-------------------------M--------SKL-AVR--Y-------N-----DE---SV-LENHH-AAMTF-KI-M-Q---R-E-------K---Y-----N-I---------------------L--S-N----------L-S-----Q---------E-------------Q-----------------------F------------QKV-RR-F-----------------------------MVSN--------------------------ILATDM-KKH---FD--LV--S---S-----------F-------------------------E------I----K-Y--------KNG-------------------------EM------------------------------------------------------------------------------------------------------------------------------------------------------------------------N-----IL--------N-----mE--------------------T---KR-----VLS-----------------G-------------------L---I-VHT----C----DLT--Q-----------------PT---KRFEITK------K---W-------------------------SIR---------IQNEFDN---------QV-----EE-------------E--R-------------------LL--------------GL-------P---------V----T------------------------Q---HL-----V-----C-----Q--N----------------------L-P---K----Q--------------EL-S-F-IRNI-IQPLY----V-L------------------T------------S-------S------I---L--NN-G--L--SV--A-LK----C-LEENE
>A0DRT9_PARTE/368-613
FHNFDHGFTVAH-------AC--Y-----------Y-----------I--------------------------------------------I---------------------------------------------kS-------------------------K-----------------------------------S--------------------M--------------------------------------------N-------------------Q-------------------Y-------------------F-------------------------D-------------------K------------------------------------------F----------------------------------I-Q---FTALLSA-L---CHDIDH--TG-RNN----HFESQ-K-------------------------L--------SKL-ALR--Y-------N-----DE---SV-LENHH-ASVMF-KI-L-Q---K-E-------K---Y-----N-I---------------------L--S-S----------L-S-----Q---------D-------------Q-----------------------F------------QIF-RK-Y-----------------------------AIAN--------------------------ILGTDM-KKH---FE--IV--K---L-----------L-------------------------E------L----K-L--------SKL-------------------------------------------------------------------------------------------------------------------------------------------------------------------------------PDE-----PF-------I--Q-----KE---------------E--------------------D---KK-----FLS-----------------S-------------------A---I-IHT----C----DLT--M-----------------QS---KTFKMAQ------K---W-------------------------SNR---------IATEFSD---------QV-----AE-------------E--K-------------------QL--------------SL-------PiTq-----hF----L------------------------P---LG-----T-----P-----N--F--N-qL----------------L-A---K----Q--------------EI-S-F-IKFI-VKPAY----D-L------------------T------------A-------Q------V---L--QT-G--L--EV--P-LK----N-LEDNL
>Q22PY3_TETTH/95-335
FHNFDHGITVAH-------GI--Y-----------Y-----------I--------------------------------------------I---------------------------------------------kQ-------------------------G-----------------------------------I--------------------T--------------------------------------------N-------------------K-------------------H-------------------L-------------------------N-------------------Q------------------------------------------L----------------------------------E-K---FSLLFSA-L---CHDVDH--TG-HSN----AYETN-S-------------------------K--------SEL-FTL--Y-------G-----NE---SP-LEKHH-YAQTI-QI-A-D-------------Q---C-----G-L---------------------F--D-S----------I-P-----Q---------D-------------Q-----------------------L------------VIM-KK-Y-----------------------------IQHN--------------------------ILATDM-SKH---NQ--IM--N---E-----------F-------------------------K------E----N-L--------PSL-------------------------LK----------------------------------------------------------------------------------------------------------------------------------------------------EDL-----AI-------T--E-----QQ----------------------------------------KI-----NLC-----------------G-------------------A---L-VHA----A----DIG--A-----------------PT---RDFSISK------E---W-------------------------SLR---------IAKEFTA---------QL-----EL-------------E--Q-------------------QN--------------NL-------P---------V----T------------------------PfykDL-----D-----K-----Y--L-----T----------------L-A---T----N--------------EI-G-F-INFF-IKPFW----V-Q------------------I------------E-------Q------F---G--QG-K--L--QQ--V-SK----N-IEQNI
>Q238P6_TETTH/620-862
FHNFQHAIAVSH-------AT--Y-----------F-----------F--------------------------------------------I---------------------------------------------nA-------------------------K-----------------------------------F--------------------L--------------------------------------------A-------------------R-------------------Y-------------------L-------------------------D-------------------Y------------------------------------------L----------------------------------E-Q---FTLLFSS-L---GHDVSH--TG-RTN----AFEVA-T-------------------------L--------SKL-AIK--F-------N-----DE---SV-LENHH-SSTLF-KI-I-Q-------------K---H-----N-I---------------------F--E-Q----------L-S-----N---------E-------------D-----------------------V------------KNI-RK-Y-----------------------------CISN--------------------------ILSTDM-KKH---QE--LT--K---Q-----------F-------------------------E------I----K-L--------TYL----------------------------------------------------------------------------------------------------------------------------------------------kQ--------------------E---------GTDL-----IK-------S--E-----AD-----------------------------------------K-----KLM-----------------C------------------gF---L-VHV----A----DLT--G-----------------PT---KCFELAK------E---W-------------------------SMR---------ICKEFTL---------QV-----QE-------------E--E-------------------HL--------------GL-------P---------V----T------------------------P---YL-----V-----G-----L--E--S-mE----------------I-I---S----K--------------QE-GnF-AKII-VLPLY----S-V------------------L------------S-------E------F---A--GP-E--F--KQ--M-VK----N-CENNI
===cluster29===
>A0BFQ8_PARTE/736-964
YHNYDHGVTVMQ-------TA--H-----------Y-----------F--------------------------------------------C---------------------------------------------kE-------------------------L-----------------------------------Dq-----------------tsK--------------------------------------------N-------------------T-------------------I-------------------I-------------------------D-------------------N------------------------------------------F----------------------------------N-R---FILMISS-F---GHDVGH--TG-RTN----VFEIN-S-------------------------L--------SDL-AIR--Y-------H-----DK---SV-LEQHH-AALTI-QI-L-K---Y-P-------Q---C-----N-I---------------------L--T-N----------L-N-----Q---------T-------------K-----------------------------------------G-L-----------------------------ISN---------------------------ILSTDM-SEH---FT--LL--K---D-----------F-------------------------------------E-N--------RPK-------------------------------------------------------------------------------------------------------------------------------------------------------------------------------------------------------------------N-----fN--------------------D---PK-----ILS-----------------G-------------------Y---I-MHV----S----DFG--G-----------------AG---KRSNISV------K---W-------------------------SSR---------VNQEFSF---------QY-----KL-------------E--G-------------------EL--------------GY-------P---------Q----Q------------------------P---YM----kD-----L-----H--I-----V----------------I-F---Q----S--------------EV-G-F-LKVI-VRPCY----V-L------------------L------------S-------E------F---L--EG-R--L--KH--C-IG----Y-IDDTI
>A0BSV9_PARTE/729-965
YHNYDHGVTVMQ-------TA--Y-----------Y-----------F--------------------------------------------C---------------------------------------------lE-------------------------L-----------------------------------A--------------------F--------------------------------------------Ts----------------naS-------------------I-------------------I-------------------------D-------------------N------------------------------------------F----------------------------------N-R---FILMISS-F---GHDVGH--TG-KTN----VFEIN-S-------------------------L--------SDL-AMR--Y-------H-----DK---SV-LEQHH-AALTI-QI-L-K---N-P-------Q---S-----N-I---------------------L--V-N----------L-N-----Q---------Q-------------E-----------------------F------------RNF-RK-G-----------------------------LIAN--------------------------ILSTDM-SEH---FT--LL--K---D-----------F-------------------------------------E-N--------RPK----------------------------------------------------------------------------------------------------------------------------------------------------------------------------------------------------------D--------------fN--------------------D---CK-----ILS-----------------G-------------------Y---I-MHT----S----DFG--G-----------------AG---KKTNLSI------Q---W-------------------------SSR---------VNQEFSI---------QY-----KL-------------E--G-------------------EL--------------GY-------P---------Q----Q------------------------P---YM----kD-----L-----H--I--P-hV----------------L-A---K----S--------------EI-G-F-LKVI-VRPCY----A-L------------------L------------S-------E------F---L--ED-K--L--KH--C-IA----N-IDDTI
>A0BY96_PARTE/723-965
FHNYDHGVSVMQ-------NI--H-----------A-----------I--------------------------------------------L---------------------------------------------fQ-------------------------L-----------------------------------H--------------------Q--------------------------------------------T-------------------Nn----------------asI-------------------L-------------------------S-------------------T------------------------------------------F----------------------------------N-Q---FALLLSG-L---CHDVSH--TG-RTN----TFEIN-S-------------------------L--------SNL-AIR--Y-------H-----DR---SV-LEQHH-AAKSL-KL-L-C---V-P-------H---T-----N-I---------------------L--Q-S----------L-K-----G---------E-------------E-----------------------F------------RKF-RR-M-----------------------------FISN--------------------------ILFTDI-TEH---FN--LI--K---N-----------F-------------------------E------T----K-V--------LEQ--------------------------------------------------------------------------------------------------------------------------------------------------------------------------------NF-----GS-------Q--D-----ED-----------------------------------------I-----KLL-----------------S------------------gM---I-IHT----S----DFT--G-----------------GA---KQFELSK------Q---W-------------------------SFK---------VNKEFEQ---------QY-----EL-------------E--G-------------------QL--------------GY-------P--------qL----P------------------------Y---MK-----D-----L-----Q--K--L-pV----------------M-A---K----Q--------------EA-G-F-FKFI-VRPLW----Q-S------------------M------------S-------K------Y---L--DN-R--L--QE--Q-VD----Y-LDETI
>A0BZK9_PARTE/736-972
YHNYDHGITVMQ-------TA--H-----------Y-----------F--------------------------------------------C---------------------------------------------sE-------------------------L-----------------------------------Aq-----------------tsK--------------------------------------------S-------------------K-------------------I-------------------I-------------------------D-------------------N------------------------------------------F----------------------------------N-R---FILMISS-F---GHDVGH--TG-KTN----VFEIN-S-------------------------L--------SDL-AIR--Y-------H-----DK---SV-LEQHH-AALTI-QV-L-K---N-P-------Q---S-----N-I---------------------L--V-N----------L-N-----Q---------Q-------------E-----------------------F------------RNF-RK-G-----------------------------LIAN--------------------------ILSTDM-SEH---FT--LL--K---D-----------F------------------------------------------------ENR---------------------------------------------------------------------------------------------------------------------------------------------------------------------------------------------------------PT--------D-----fN--------------------D---CK-----ILS-----------------G-------------------Y---I-MHT----S----DFG--G-----------------AG---KKTNLSI------K---W-------------------------SSR---------VNQEFSI---------QY-----KL-------------E--G-------------------EL--------------GY-------P---------Q----Q------------------------P---YM----kD-----L-----H--I--P-hV----------------M-A---K----S--------------EI-G-F-LKVI-VRPCY----A-L------------------F------------S-------E------F---L--ED-R--L--KH--C-MA----N-IDDTI
>A0C8A0_PARTE/631-863
FHNYNHGVNVMH-------SC--H-----------V-----------I--------------------------------------------V-n-------------------------------------------kM-------------------------L-----------------------------------S--------------------L--------------------------------------------K-------------------Q-------------------Yk----------------diL-------------------------D-------------------Q------------------------------------------T----------------------------------T-K---LALILGG-L---CHDVGH--TG-RTN----YFEIN-N-------------------------L--------SEK-AIR--Y-------H-----DK---NV-LEQYH-AATAL-KL-L-L---R-E-------R---M-----N-F---------------------L--K-N----------I-------------------------------D-----------------------F------------RTF-RE-K-----------------------------LIQN--------------------------IIFTDK-AEH---FN--LL--K---F-----------F-------------------------E------A----N-N--------EKD----------------------------------------------------------------------------------------------------------------------------------------------------------------------------------------------------------T----------------------------------------KI-----IT------------------G-------------------M---I-IHT----S----DFA--G-----------------GS---AKWPISK------E---W-------------------------SLR---------VNQEFQS---------QY-----EE-------------E--G-------------------RL--------------GL-------P--------qQ----S------------------------F---MK-----D-----L-----H--K--M-sV----------------L-S---K----S--------------EI-G-F-YKFI-VRPLY----V-S------------------L------------S-------N------F---M--DN-Q--L--QD--R-ID----N-IDETI
>A0C8Q0_PARTE/698-938
YHNFDHGVAVMQ-------AV--N-----------C-----------F--------------------------------------------I---------------------------------------------kQ-------------------------L-----------------------------------S--------------------K--------------------------------------------Ql----------------dqQ-------------------F-------------------F-------------------------N-------------------N------------------------------------------M----------------------------------T-K---FCLLLSA-L---CHDVAH--TG-KTN----AYEAN-S-------------------------L--------SQL-AIR--Y-------H-----DK---VI-LEQHH-AATTI-KI-L-R---D-S-------Q---T-----N-I---------------------L--C-N----------F-S-----D---------Q-------------D-----------------------F------------RTF-RK-Q-----------------------------LISN--------------------------ILSTDM-QEH---FK--ML--K---E-----------F-------------------------E------S----R-V--------EQY-------------------------GN------------------------------------------------------------------------------------------------------------------------------------------------------------------------D-----PE------------------------------------D---LS-----LLC-----------------G-------------------M---V-THA----A----DFN--G-----------------TA---RKWPQSR------L---W-------------------------SEK---------INQEYRA---------QY-----AE-------------E--G-------------------KQ--------------GY-------P--q----qpF----M------------------------K---DL-----D-----K-----L--H-----V----------------M-S---K----N--------------EI-G-F-IKVI-VRPLY----H-Q------------------L--------------------N------L---F--GKgA--F--QD--C-VD----N-LDETI
>A0CDZ4_PARTE/797-1031
FHNFDHGITVMH-------SC--H-----------F-----------L--------------------------------------------C---------------------------------------------sL-------------------------P-----------------------------------R--------------------A--------------------------------------------H-------------------Q-------------------Y-------------------L-------------------------S-------------------E------------------------------------------I----------------------------------V-H---FATVISG-L---CHDISH--TG-RTN----QFEIN-S-------------------------K--------SKL-ATR--Y-------L-----DK---EP-LENHH-AAVTL-RL-L-N---Q-D-------K---Y-----N-I---------------------L--S-G----------L-S-----V---------E-------------D-----------------------L------------AIF-RQ-T-----------------------------LIEN--------------------------ILFTDI-KQH---FG--LI--K---D-----------F-------------------------E------Q----R-V--------KES-------------------------KE------------------------------------------------------------------------------------------------------------------------------------------------------------------------N-----QD-----------------------------------------------KIF-----------------G-------------------M---I-VHT----S----DFS--G-----------------AA---KVFELSK------A---W-------------------------TEK---------VNMEFKA---------QF-----DE-------------EgtR-------------------NI--------------NQ-------T--------pF----M------------------------K---DL-----D-----K-----Q--E-----I----------------M-A---K----N--------------EM-G-F-FKVI-VRPLW----A-S------------------L------------N-------E------F---Y--DK-Q--L--QD--I-ID----N-VENTI
>A0CG66_PARTE/794-1039
FHNFDHGITVMQ-------SC--N-----------F-----------L--------------------------------------------C---------------------------------------------sL-------------------------P-----------------------------------R--------------------A--------------------------------------------H-------------------E-------------------Y-------------------I-------------------------S-------------------E------------------------------------------I----------------------------------V-Y---FATVISG-L---CHDISH--TG-RTN----QFEIN-S-------------------------K--------SKL-ATR--Y-------L-----DK---SP-LENHH-AAVTL-KL-L-K---Q-D-------K---Y-----N-I---------------------L--Q-G----------L-N-----A---------E-------------D-----------------------L------------AIF-RQ-T-----------------------------LIEN--------------------------ILFTDI-KQH---FG--LI--K---D-----------F-------------------------E------Q----R-V--------KEG-------------------------KE----------------------------------------------------------------------------------------------------------------------------------------------------NQE-----RV-------F--G-----QV---------------D--------------------G---DV-----KLF-----------------T------------------gM---I-VHT----S----DFS--G-----------------AA---KVFELSK------A---W-------------------------SEK---------VNMEFQA---------QF-----DE-------------E--G-------------------TR--------------KLi----stP---------F----M------------------------K---DL-----D-----K-----Q--E-----I----------------M-A---K----N--------------EM-G-F-FKVI-VRPLW----A-S------------------L------------N-------E------F---Y--GK-Q--L--QN--V-ID----N-VENTI
>A0CZB5_PARTE/1007-1246
FHNYDHGISVMQ-------SA--H-----------F-----------M--------------------------------------------L---------------------------------------------qC-------------------------E-----------------------------------K--------------------A--------------------------------------------K-------------------Q-------------------F-------------------I-------------------------D-------------------D------------------------------------------F----------------------------------R-R---MATIISG-L---CHDVSH--TG-RTN----VFMIN-S-------------------------Q--------SKL-ATR--Y-------H-----DS---SP-LEQHH-AATTI-FM-L-K---D-S-------S---L-----N-F---------------------L--S-N----------L-T-----K---------E-------------Q-----------------------H------------QQF-RR-I-----------------------------LIDN--------------------------ILYTDI-KVH---FT--LL--K---D-----------F-------------------------E------S----R-I--------KDD-------------------------VT----------------------------------------------------------------------------------------------------------------------------------------------------KPF-----GT-------G--D-----DD----------------------------------------LK-----LLT-----------------G-------------------M---I-IHT----A----DFN--G-----------------GA---KVFDISR------I---W-------------------------SER---------VNKEFSA---------QY-----EE-------------E--G-------------------RL--------------GI-------P--------qT----P------------------------F---LK-----D-----L-----H--K--I-hI----------------M-A---K----S--------------EM-G-F-FKVI-VRPLW----F-T------------------L------------N-------A------F---F--DG--------Y--L-HQ----S-ITNLD
>A0D0P6_PARTE/709-950
FHNYDHGVTVMQ-------CS--H-----------A-----------Is-----------------------------------------leI---------------------------------------------mK-------------------------T-----------------------------------K--------------------H--------------------------------------------A-------------------H-------------------L-------------------L-------------------------T-------------------Q------------------------------------------F----------------------------------T-K---FALILAA-L---CHDVSH--TG-RTN----TFEIN-S-------------------------L--------SNL-AIR--Y-------H-----DK---SV-LEQHH-AATSI-KM-L-C---A-P-------S---T-----N-I---------------------I--P-N----------F-N-----S---------E-------------E-----------------------F------------RDF-RK-L-----------------------------FISN--------------------------ILFTDI-TEH---FN--LI--K---S-----------F-------------------------E------A----R-T--------QEL---------------------------------------------------------------------------------------------------------------------------------------------------------------------------------------------------N-----FG--------T-----eQ--------------------D---VR-----LMT-----------------G-------------------I---I-IHT----S----DFA--G-----------------AA---KPFPISK------Q---W-------------------------STR---------VNTEFQE---------QY-----TL-------------E--G-------------------KF--------------GY-------P---------Q----Q------------------------P---YM----kD-----L-----D--Q--L-pI----------------M-A---K----S--------------EV-G-F-FKFI-VRPLW----A-V------------------M------------S-------K------F---V--ED-R--L--QE--S-IE----N-LDYTI
>A0D565_PARTE/714-955
FHNYDHGVTVMQ-------CT--H-----------A-----------Is-----------------------------------------leI---------------------------------------------mK-------------------------T-----------------------------------Q--------------------Y--------------------------------------------A-------------------H-------------------L-------------------L-------------------------N-------------------Q------------------------------------------F----------------------------------T-K---FVLILSG-L---CHDVSH--TG-RTN----IFEIN-S-------------------------L--------SNL-TIR--Y-------H-----DR---SV-LEQHH-AATSI-KL-L-C---A-P-------S---T-----N-I---------------------I--P-N----------F-T-----S---------V-------------E-----------------------F------------RDF-RK-L-----------------------------FISN--------------------------ILYTDI-TEH---FN--LI--K---N-----------F-------------------------E------A----R-I--------KEL-------------------------------------------------------------------------------------------------------------------------------------------------------------------------------------------------------------------N--f-gtE--------------------D---DI-----KLM-----------------T------------------gM---I-IHT----S----DFT--G-----------------GA---KPFNLSR------E---W-------------------------STR---------VNMEFQE---------QY-----NL-------------E--G-------------------KF--------------GY-------P--------qL----P------------------------Y---MK-----D-----L-----D--Q--Q-pI----------------M-A---K----S--------------EV-G-F-FKFI-VRPLW----S-I------------------M------------S-------K------F---A--ED-R--L--QK--S-VE----N-LEQTI
>A0DHL2_PARTE/709-950
FHNYDHGVTVMQ-------CT--H-----------A-----------Is-----------------------------------------leI---------------------------------------------mK-------------------------T-----------------------------------Q--------------------Y--------------------------------------------A-------------------H-------------------L-------------------L-------------------------N-------------------Q------------------------------------------F----------------------------------T-R---FALILSG-L---CHDVSH--TG-RTN----IFEIN-S-------------------------L--------SNL-AIR--Y-------H-----DR---SV-LEQHH-AATSI-KL-L-C---A-P-------A---T-----N-I---------------------I--P-N----------F-T-----S---------S-------------E-----------------------F------------REF-RK-L-----------------------------FISN--------------------------ILYTDI-TEH---FN--LM--K---N-----------F-------------------------E------A----R-M--------KEL-------------------------------------------------------------------------------------------------------------------------------------------------------------------------------------------------------------------N--f-gtE--------------------D---DI-----KLM-----------------T------------------gM---I-IHT----S----DFT--G-----------------GA---KPFKLSR------E---W-------------------------STR---------VNMEFQE---------QY-----SL-------------E--G-------------------KF--------------GY-------P--------qL----P------------------------Y---MK-----D-----L-----D--Q--L-pI----------------M-A---K----S--------------EV-G-F-FKFI-VRPLW----S-I------------------M------------S-------K------F---A--ED-R--L--QQ--S-VD----N-LEQTI
>A0DK29_PARTE/60-295
FHNYDHGVTVMQ-------CT--H-----------A-----------Is-----------------------------------------leI---------------------------------------------mK-------------------------T-----------------------------------Q--------------------Y--------------------------------------------A-------------------H-------------------L-------------------L-------------------------N-------------------Q------------------------------------------F----------------------------------T-K---FVLILSG-L---CHDVSH--TG-RTN----IFEIN-S-------------------------L--------SNL-TIR--Y-------H-----DR---SV-LEQHH-AATSI-KL-L-C---A-P-------S---T-----N-I---------------------I--P-N----------F-T-----S---------V-------------E-----------------------F------------RDF-RK-L-----------------------------FISN--------------------------ILYTDI-TEH---FN--LI--K---N-----------F-------------------------E------A----R-I--------KEL-------------------------------------------------------------------------------------------------------------------------------------------------------------------------------------------------------------------N--f-gtE--------------------D---DI-----KLM-----------------T------------------gM---I-IHT----S----DFTggA-----------------IT---IQFEVN---------------------------------------------------MEFQE---------QY-----NL-------------E--G-------------------KF--------------GY-------P--------qL----P------------------------Y---MK-----D-----L-----D--Q--Q-pI----------------M-A---K----S--------------EV-G-F-FKFI-VRPLW----S-I------------------M------------S-------K------F---A--ED-R--L--QK--S-VE----N-LEQTI
>A0E1V7_PARTE/747-987
YHNFDHGVAVMQ-------AV--N-----------C-----------Fi-----------------------------------------ksL---------------------------------------------tN-------------------------Q-----------------------------------L--------------------D--------------------------------------------Q-------------------Q-------------------F-------------------F-------------------------N-------------------N------------------------------------------I----------------------------------T-K---FCLLLSA-L---CHDVAH--TG-KTN----AYEAN-S-------------------------I--------SQL-AIR--Y-------H-----DK---VI-LEQHH-AATTI-KI-L-R---D-D-------Q---T-----N-I---------------------L--C-N----------F-S-----D---------Q-------------D-----------------------F------------RTF-RK-Q-----------------------------LISN--------------------------ILSTDM-QEH---FK--ML--K---E-----------F-------------------------E------S----R-I--------EQY-------------------------GN------------------------------------------------------------------------------------------------------------------------------------------------------------------------D-----PE------------------------------------D---LS-----LLC-----------------G-------------------M---I-THA----A----DFN--G-----------------TA---RKWPQSR------L---W-------------------------SDK---------INQEYRA---------QY-----AE-------------E--G-------------------KK--------------GY-------P--q----qpF----M------------------------K---DL-----D-----K-----L--H-----V----------------M-S---K----N--------------EI-G-F-IKVI-VRPLY----H-Q------------------M------------N-------Q------F---G--KG-A--F--QV--C-VD----N-LDETT
>A0E2C5_PARTE/723-965
FHNYDHGVSVMQ-------NV--H-----------A-----------I--------------------------------------------L---------------------------------------------lQ-------------------------L-----------------------------------H--------------------Q--------------------------------------------Ts----------------naA-------------------I-------------------I-------------------------S-------------------T------------------------------------------F----------------------------------N-Q---FALLLSG-L---CHDVSH--TG-RTN----TFEIN-S-------------------------L--------SNL-AIR--Y-------H-----DR---SV-LEQHH-AAKSL-KL-L-C---V-P-------A---T-----N-I---------------------L--Q-S----------F-K-----G---------E-------------E-----------------------F------------RKF-RR-M-----------------------------FISN--------------------------ILYTDI-TEH---FN--LI--K---N-----------F-------------------------E------S----K-V--------SES--------------------------------------------------------------------------------------------------------------------------------------------------------------------------------NF-----GQ-------Q--D-----ED-----------------------------------------I-----KLL-----------------S------------------gM---I-IHT----S----DFT--G-----------------GA---KQFELSK------Q---W-------------------------SFK---------VNKEFEQ---------QY-----EL-------------E--G-------------------KL--------------GY-------P--------qL----P------------------------Y---MK-----D-----L-----Q--K--L-pV----------------M-A---K----Q--------------EA-G-F-FKFI-VRPLW----Q-S------------------M------------S-------K------Y---L--DN-R--L--QE--Q-VD----Y-LDETI
>A0E8L3_PARTE/799-1041
FHNYDHGIAVMQ-------SS--H-----------F-----------M--------------------------------------------L---------------------------------------------qC-------------------------G-----------------------------------K--------------------A--------------------------------------------K-------------------Q-------------------F-------------------I-------------------------D-------------------D------------------------------------------F----------------------------------R-R---MSTIISG-L---CHDVSH--TG-RTN----IFMIN-S-------------------------Q--------SKL-ATR--Y-------H-----DS---SP-LEQHH-AATTI-FM-L-K---D-P-------S---L-----N-F---------------------L--N-S----------L-S-----K---------E-------------Q-----------------------T------------QQF-RR-V-----------------------------LIDN--------------------------ILYTDI-KVH---FT--LL--K---D-----------F-------------------------E------S----R-I--------KDE-------------------------VT----------------------------------------------------------------------------------------------------------------------------------------------------KPF-----GT-------G--D-----DD----------------------------------------LK-----LLT-----------------G-------------------M---I-IHT----A----DFN--G-----------------GA---KVFEISR------I---W-------------------------SER---------VNKEFSA---------QY-----DE-------------E--G-------------------RL--------------GI-------P--q----tpF----L------------------------K---DL-----D-----K-----L--H-----I----------------M-A---K----S--------------EM-G-F-FKVI-VRPLW----F-T------------------L------------N-------T------F---F--DG-F--L--QQ--S-IT----N-LDNTI
>A0EF18_PARTE/683-915
FHNYNHGVNVMH-------SC--H-----------V-----------I--------------------------------------------MNkm-----------------------------------------inQ-------------------------P-----------------------------------Q--------------------Y--------------------------------------------K-------------------V-------------------L-------------------F-------------------------D-------------------Q------------------------------------------L----------------------------------T-K---LSLILSG-L---CHDVGH--TG-RTN----IFEIN-N-------------------------F--------SEK-AIR--Y-------H-----DK---NV-LEQYH-AATAL-KL-L-L---K-E-------R---M-----N-F---------------------L--K-N----------V-D-----F---------R-------------Q-----------------------F------------RE---K-F-----------------------------IQNI--------------------------IF-TDK-QEH---FN--LL--K---F-----------F-------------------------E------A----N-N--------EKD----------------------------------------------------------------------------------------------------------------------------------------------------------------------------------------------------------------------------------------------------I-----KII-----------------T------------------gM---I-IHT----S----DFA--G-----------------AS---AKWPISK------Q---W-------------------------SLR---------VNQEFQA---------QF-----EE-------------E--G-------------------RL--------------GL-------P---------Q----Q------------------------P---FM----kD-----L-----Q--K--I-sV----------------L-S---K----S--------------EI-G-F-YKFF-VRPLY----V-S------------------L------------S-------K------F---M--DH-Q--L--QD--R-ID----N-IDETI
>A0EG81_PARTE/704-944
YHNYDHGIAVMQ-------SV--N-----------C-----------F--------------------------------------------V---------------------------------------------kQ-------------------------L-----------------------------------L--------------------Qh-----------------------------------------lgE-------------------H-------------------L-------------------F-------------------------N-------------------N------------------------------------------I----------------------------------T-R---FCLLLSG-L---CHDVAH--TG-KTN----AYEAN-S-------------------------L--------SSL-AIR--Y-------H-----DR---VV-LEQHH-AATTV-KI-L-R---D-S-------S---T-----N-I---------------------L--C-N----------F-S-----D---------Q-------------D-----------------------F------------RTF-RK-Q-----------------------------LISN--------------------------ILATDM-QEH---FK--ML--K---E-----------F-------------------------E------S----R-I--------EQY-------------------------GN------------------------------------------------------------------------------------------------------------------------------------------------------------------------D-----PE------------------------------------D---LS-----LLC-----------------G-------------------M---I-THT----A----DFN--G-----------------TA---RKWPQSQ------L---W-------------------------SEK---------INQEYRA---------QY-----ED-------------E--G-------------------KK--------------GY-------P--q----qpF----M------------------------K---DL-----D-----K-----L--H-----V----------------M-S---K----N--------------EM-G-F-IKVI-VRPLY----H-Q------------------M--------------------N------I---F--GKgA--F--QI--C-VN----N-LDETI
>A0EGL5_PARTE/997-1236
FHNYDHGISVMQ-------SA--H-----------F-----------M--------------------------------------------L---------------------------------------------qC-------------------------G-----------------------------------K--------------------A--------------------------------------------K-------------------Q-------------------F-------------------I-------------------------D-------------------D------------------------------------------F----------------------------------R-R---MATIISG-L---CHDVSH--TG-RTN----MFMIN-S-------------------------Q--------SKL-ATR--Y-------H-----DA---SP-LEQHH-AATTI-FM-L-K---D-Q-------S---L-----N-F---------------------L--S-N----------L-T-----K---------E-------------Q-----------------------H------------QQF-RR-I-----------------------------LIDN--------------------------ILYTDI-KVH---FT--LL--K---D-----------F-------------------------E------S----R-I--------KED-------------------------VA----------------------------------------------------------------------------------------------------------------------------------------------------KPF-----GT-------G--D-----DD----------------------------------------LK-----LLT-----------------G-------------------M---I-IHT----A----DFN--G-----------------GA---KVFEISR------I---W-------------------------SER---------VNKEFSA---------QY-----EE-------------E--G-------------------RL--------------GI-------P--q----tpF----L------------------------K---DL-----D-----K-----I--Y-----I----------------M-A---K----S--------------EM-G-F-FKVI-VRPLW----F-T------------------L------------N-------A------F---F--DG--------H--L-HQ----S-ITNLD
>Q22CV4_TETTH/893-1137
FHNFDHGVSVMQ-------SC--Y-----------M-----------L--------------------------------------------S---------------------------------------------kC-------------------------Q-----------------------------------R--------------------A--------------------------------------------T-------------------Q-------------------V-------------------L-------------------------K-------------------P------------------------------------------I----------------------------------D-I---FTVILSG-L---CHDVGH--TG-RTN----NFEIS-V-------------------------Q--------SKL-AIR--Y-------H-----DK---SV-LEQHH-LATTF-KI-M-K-----Q-------S---Ld---yN-I---------------------L--Q-N----------L-E-----P---------I-------------T-----------------------Y------------NQV-RR-S-----------------------------MISN--------------------------ILYTDI-KQH---FK--LI--L---D-----------Fet---------------------qwK------N----Y-D--------EQL-------------------------KT-------------------------------------------------------------------------------------------------------------------------------------------------------------------------------T--------N-----sE--------------------G---EI-----DLL-----------------T------------------gM---I-IHT----A----DFT--G-----------------AA---KPFPLSR------Q---W-------------------------SEK---------VNREFHN---------QY-----IE-------------E--G-------------------KR--------------GV-------E--------qT----S------------------------F---MK-----D-----L-----D--I--L-hV----------------M-A---K----A--------------EK-G-F-LSVI-VLPLW----K-S------------------L------------N-------D------F---Y--KG-E--L--NT--Q-IE----Y-LTDSI
>Q23LD8_TETTH/1368-1596
FHNFDHGIMVMH-------GC--F-----------M-----------I-------------------------------------------gC---------------------------------------------rT-------------------------N-----------------------------------G--------------------L------------------------------------------------------------------------------------------------------------------------------------------------------------------------------------------------------------------------------------------------------CHDVSH--RG-KTN----AFEVN-T-------------------------M--------SKL-AIR--Y-------H-----DQ---SV-LEQHH-IAHTF-KI-L-R---Q-S-------N---A-----N-I---------------------F--K-N----------L-T-----I---------Q-------------K-----------------------V------------QQI-RR-Y-----------------------------VINN--------------------------ILATDM-SKH---FD--YL--K---D-----------F-------------------------Q------NdflqE-V--------HKK-------------------------ES-------------------------------------------------------------------------------------------------------------------------------------------------------------------------------N--------Q-----fE--------------------E---KE-----INL-----------------Lt-----------------gT---I-IHT----S----DFH--H-----------------TA---QKFELSK------Q---W-------------------------SVK---------VNKEFSQ---------QY-----IE-------------E--G-------------------KQ--------------GV-------Q--------qT----S------------------------Y---LK-----D-----L-----D--K--M-hV----------------L-A---K----N--------------EA-G-F-IKMI-VKPLW----E-T------------------M------------N-------K------F---L--NDqL--I--EP--V-SN------LENSI
>Q243I6_TETTH/306-562
FHNFDHGITVMH-------GC--Y-----------M-----------L--------------------------------------------C---------------------------------------------cQ-------------------------T-----------------------------------V--------------------A--------------------------------------------Q-------------------T-------------------I-------------------I-------------------------K-------------------E------------------------------------------I----------------------------------N-E---FALIFSG-L---CHDVSH--TA-RTN----LFEVN-S-------------------------M--------SKL-AIR--Y-------H-----DK---SV-LEQHH-IAVTF-KI-L-R---K-K-------E---A-----N-I---------------------L--T-Q----------L-P-----L---------E-------------Q-----------------------V------------QQI-RK-I-----------------------------VISN--------------------------ILATDI-KQH---FD--LL--K---DfelrfgnkglkL-------------------------K------N----D-F--------QIN----------------------------------------------------------------------------------------------------------------------------------------------eQ--------------------E---------CQSV-----TT-------Y--S-----DN------------------------------------D---LN-----LIT-----------------N-------------------M---M-IHA----A----DFH--G-----------------NA---QEFELSK------K---W-------------------------SLL---------VNQEFQA---------QY-----KE-------------E--A-------------------EK--------------NI-------P--q----tpY----L------------------------K---DL-----D-----K-----R--D-----I----------------L-A---K----S--------------EI-G-F-INAI-VKPLW----E-L------------------L------------N-------K------F---L--GD-D--L--QI--S-TN----N-LSNNI
===cluster30===
>Q3SBD3_STRPU/617-855
YHNWRHAFNVAQ-------TM--F-----------S-----------I--------------------------------------------V---------------------------------------------mT-------------------------G-----------------------------------K--------------------L--------------------------------------------R-------------------K-------------------L-------------------L-------------------------T-------------------D------------------------------------------L----------------------------------E-I---FALIVAC-L---CHDLDH--RG-TNN----TFQVK-T-------------------------S--------SPL-SLL--Y-------G-----T----ST-MEHHH-FDHCI-MI-L-N---S-E-------G---N-----N-I---------------------F--E-F----------M-S-----P---------D-------------D-----------------------Y------------REA-IR-M-----------------------------LESA--------------------------ILSTDL-AIY---FK--KR--A---D-----------F-------------------------F------K----L-V--------EKG-------------------------EH------------------------------------------------------------------------------------------------------------------------------------------------------------------------T-----WD--------N-----eE--------------------K---KG-----LLR-----------------G-------------------M---L-MTA----C----DVS--A-----------------IA---KPWLVQQ------K---V-------------------------AEL---------VFSEFFQ---------QG-----DL-------------E--R-------------------EK--------------LK-------E--------eP----M------------------------A---MM-----D-----R-----K--K--K-dE----------------L-P---K----M--------------QV-G-F-IDGI-CMPVY----K-M------------------F------------A-------E------L---W--PD----L--KP--L-ES----G-TQLNR
>Q7QB99_ANOGA/603-841
[truncated: 66,646 more chars]
