# Supplementary material for: An automated stochastic approach to the identification of the protein specificity determinants and functional subfamilies
Source: Algorithms Mol Biol. 2010 Jul 15;5:29. doi: 10.1186/1748-7188-5-29 (PMC2914642; doi:10.1186/1748-7188-5-29)
Supplement: Additional file 6 — Detailed results for the benchmark datasets. [file 1748-7188-5-29-S6.TXT]

single EC
Family	Position count	Trace Suite II								FASS-method								MB-method								S-method								rate4site								SDPproff
		Min ditance	pvalue(mindist)	median	pvalue(median)	SDP count	Sensitivity	False positive rate	Average dist	Min ditance	pvalue(mindist)	median	pvalue(median)	SDP count	Sensitivity	False positive rate	Average dist	Min ditance	pvalue(mindist)	median	pvalue(median)	SDP count	Sensitivity	False positive rate	Average dist	Min ditance	pvalue(mindist)	median	pvalue(median)	SDP count	Sensitivity	False positive rate	Average dist	Min ditance	pvalue(mindist)	median	pvalue(median)	SDP count	Sensitivity	False positive rate	Average dist	Min ditance	pvalue(mindist)	median	pvalue(median)	SDP count	Sensitivity	False positive rate	Average dist
PF00303	271	1.79	0.6	11.79	0.08	163	0.66	0.57	12.28	5.64	0.13	5.64	0.1	1	0.01	0	5.64	3.16	0.68	9.29	0.02	26	0.16	0.06	10.29	NA	NA	NA	NA	0	NA	NA	NA	3.16	0.74	13.1	0.48	31	0.11	0.12	12.73	3.91	0.57	11.45	0.24	9	0.04	0.03	11.64
PF00693	257	2.45	0.8	12.42	0.26	205	0.9	0.74	13.8	NA	NA	NA	NA	0	NA	NA	NA	NA	NA	NA	NA	0	NA	NA	NA	NA	NA	NA	NA	0	NA	NA	NA	2.45	0.19	10.17	0	50	0.28	0.15	11.09	2.67	0.27	13.32	0.36	25	0.11	0.09	13.7
PF00925	171	2.6	0.39	6.78	8.69E-006	66	0.63	0.16	8.12	NA	NA	NA	NA	0	NA	NA	NA	2.79	0.33	5.5	4.49E-004	16	0.17	0.02	6.84	NA	NA	NA	NA	0	NA	NA	NA	2.62	0.32	9.02	0.05	30	0.23	0.12	9.33	5.91	0.37	7.33	0.12	2	0.02	0	6.62
PF01014	156	NA	NA	NA	NA	0	NA	NA	NA	NA	NA	NA	NA	0	NA	NA	NA	NA	NA	NA	NA	0	NA	NA	NA	NA	NA	NA	NA	0	NA	NA	NA	NA	NA	NA	NA	0	NA	NA	NA	3.89	0.42	12.04	0.03	10	0.12	0.04	11.44
PF01227	105	2.56	0.63	7.97	0.04	66	0.77	0.47	8.32	2.56	0.07	3.36	0	7	0.13	0	4.69	2.78	0.26	5.1	0	10	0.16	0.02	5.35	NA	NA	NA	NA	0	NA	NA	NA	2.56	0.23	5.55	3.03E-004	24	0.38	0.06	6.18	2.56	0.19	5.23	2.52E-004	20	0.32	0.04	5.91
PF01293	474	2.32	0.8	14.26	0	379	0.96	0.75	14.35	NA	NA	NA	NA	0	NA	NA	NA	NA	NA	NA	NA	0	NA	NA	NA	NA	NA	NA	NA	0	NA	NA	NA	2.32	0.22	12.48	1.45E-004	105	0.32	0.19	12.94	12.56	0.56	20.38	0.58	2	0	0.01	16.47
PF01583	165	2.64	0.63	7.41	0.01	104	0.77	0.46	8.79	15.7	0.79	15.7	0.84	1	0	0.01	15.7	3.47	0.92	8.33	0.44	16	0.11	0.08	9.66	NA	NA	NA	NA	0	NA	NA	NA	2.7	0.54	7.04	0	37	0.33	0.09	7.22	3.23	0.27	6.89	0.07	3	0.03	0	5.67
PF01656	220	2.58	0.5	10.62	0.09	110	0.58	0.45	11.07	2.58	0.02	16.11	0.26	4	0.02	0.01	9.81	2.58	0.05	12.81	0.28	10	0.05	0.04	10.66	2.58	0.01	17.09	0.31	2	0.01	0.01	9.83	2.58	0.14	10.79	0.13	30	0.15	0.13	10.62	4.83	0.89	10.62	0.47	14	0.07	0.06	11.68
PF01702	242	2.32	0.61	10.97	0.11	148	0.71	0.55	10.79	NA	NA	NA	NA	0	NA	NA	NA	NA	NA	NA	NA	0	NA	NA	NA	NA	NA	NA	NA	0	NA	NA	NA	2.32	0.22	10.78	0.04	54	0.27	0.19	10.05	2.32	0.09	7.52	3.60E-004	22	0.16	0.05	7.63
PF01747	321	2.67	0.67	12.5	0	215	0.92	0.58	13.73	2.67	0.05	10.92	0.01	16	0.08	0.04	11.12	5.95	0.93	10.9	0.02	30	0.14	0.08	13.31	4.12	0.49	8.75	0	11	0.07	0.02	9.49	2.96	0.7	17.15	0.96	58	0.13	0.2	17.57	3.61	0.88	10.75	0.01	41	0.19	0.11	12.47
PF02110	235	2.38	0.72	11.59	0.02	170	0.89	0.64	11.43	NA	NA	NA	NA	0	NA	NA	NA	NA	NA	NA	NA	0	NA	NA	NA	NA	NA	NA	NA	0	NA	NA	NA	2.38	0.22	11.33	0.01	51	0.29	0.18	10.49	NA	NA	NA	NA	0	NA	NA	NA
PF02223	183	2.59	0.79	9.47	0.31	144	0.82	0.75	9.6	3.36	0.15	3.66	0.02	2	0.02	0	3.51	2.66	0.17	6.33	0.03	16	0.11	0.06	7.79	NA	NA	NA	NA	0	NA	NA	NA	2.66	0.38	8.89	0.23	39	0.22	0.2	9.37	3.36	0.69	6.33	0.01	14	0.12	0.02	6.88
PF02277	340	2.53	0.63	13.1	0.03	215	0.78	0.58	14.97	11.98	0.61	24.58	0.7	2	0	0.01	18.28	2.95	0.43	11.07	0.03	23	0.13	0.05	13.45	NA	NA	NA	NA	0	NA	NA	NA	2.54	0.49	13.83	0.11	68	0.3	0.17	14.53	5.14	0.31	12.52	0.26	4	0.01	0.01	13.3
PF02353	291	2.52	0.72	9.38	0.02	210	0.86	0.6	10.01	NA	NA	NA	NA	0	NA	NA	NA	NA	NA	NA	NA	0	NA	NA	NA	NA	NA	NA	NA	0	NA	NA	NA	2.77	0.61	11.09	0.68	61	0.2	0.22	11.24	2.67	0.13	11.09	0.54	19	0.06	0.07	10.94
PF02569	294	2.66	0.51	11.4	7.98E-005	151	0.78	0.41	11.52	NA	NA	NA	NA	0	NA	NA	NA	NA	NA	NA	NA	0	NA	NA	NA	NA	NA	NA	NA	0	NA	NA	NA	2.86	0.48	10.81	2.47E-004	58	0.33	0.15	10.79	NA	NA	NA	NA	0	NA	NA	NA
PF02898	405	2.77	0.51	14.9	0	205	0.6	0.48	14.97	NA	NA	NA	NA	0	NA	NA	NA	NA	NA	NA	NA	0	NA	NA	NA	NA	NA	NA	NA	0	NA	NA	NA	2.77	0.24	13.21	0	97	0.3	0.23	14.41	NA	NA	NA	NA	0	NA	NA	NA
PF02901	605	2.93	0.85	20.65	0	371	0.76	0.6	20.28	NA	NA	NA	NA	0	NA	NA	NA	NA	NA	NA	NA	0	NA	NA	NA	NA	NA	NA	NA	0	NA	NA	NA	2.68	0.18	20.54	0.05	108	0.27	0.17	20.23	2.93	0.16	17.91	0.03	49	0.18	0.07	19.06
PF03332	244	2.44	0.68	14.89	0.05	167	0.92	0.62	14.5	NA	NA	NA	NA	0	NA	NA	NA	NA	NA	NA	NA	0	NA	NA	NA	NA	NA	NA	NA	0	NA	NA	NA	2.44	0.18	13.88	0.03	45	0.3	0.15	13.62	NA	NA	NA	NA	0	NA	NA	NA
multy EC
Family	Position count	Trace Suite II								FASS-method								MB-method								S-method								rate4site								SDPproff
		Min ditance	pvalue(mindist)	median	pvalue(median)	SDP count	Sensitivity	False positive rate	Average dist	Min ditance	pvalue(mindist)	median	pvalue(median)	SDP count	Sensitivity	False positive rate	Average dist	Min ditance	pvalue(mindist)	median	pvalue(median)	SDP count	Sensitivity	False positive rate	Average dist	Min ditance	pvalue(mindist)	median	pvalue(median)	SDP count	Sensitivity	False positive rate	Average dist	Min ditance	pvalue(mindist)	median	pvalue(median)	SDP count	Sensitivity	False positive rate	Average dist	Min ditance	pvalue(mindist)	median	pvalue(median)	SDP count	Sensitivity	False positive rate	Average dist
PF00108	261	3.07	0.99	13.93	0.05	180	0.81	0.65	14.36	5.15	0.46	10.64	0.05	7	0.04	0.02	11	3.27	0.51	15.02	0.36	25	0.1	0.09	14.78	4.31	0.13	7.21	0.03	2	0.03	0	5.76	3.35	0.84	15.1	0.43	52	0.19	0.2	15.17	2.77	0.03	12.9	0.04	9	0.03	0.04	11.31
PF00128	479	2.45	0.44	9.12	0	213	0.53	0.37	9.31	2.55	0.01	8.51	0.11	3	0.01	0	7.19	2.55	0.05	7.69	0.01	12	0.04	0.01	7.34	NA	NA	NA	NA	0	NA	NA	NA	4	0.98	11.96	0.93	36	0.05	0.1	11.7	3.15	0.43	10.62	0.15	10	0.02	0.02	8.76
PF00135	521	3.51	0.35	18.78	0.03	184	0.47	0.34	18.34	NA	NA	NA	NA	0	NA	NA	NA	NA	NA	NA	NA	0	NA	NA	NA	NA	NA	NA	NA	0	NA	NA	NA	5.9	0.83	19.64	0.48	61	0.14	0.11	19.62	9.09	0.83	15.95	0.03	19	0.02	0.04	17.03
PF00215	208	2.57	0.34	8.78	2.25E-006	70	0.58	0.19	8.42	2.8	0.13	6.47	0.04	4	0.04	0.01	6.66	2.8	0.45	7	1.13E-004	17	0.16	0.04	7.07	2.83	0.04	2.83	0.06	1	0.01	0	2.83	3.38	0.75	13.22	0.85	22	0.08	0.12	12.41	2.8	0.53	7.1	3.79E-005	21	0.22	0.03	7.26
PF00278	107	2.88	0.42	11.21	4.07E-004	45	0.65	0.33	11.02	2.88	0.06	6.51	0	6	0.16	0.01	6.4	2.88	0.1	6.72	6.08E-004	11	0.26	0.04	7.95	3.32	0.04	3.32	0.06	1	0.03	0	3.32	5.99	0.71	17.42	0.82	12	0.06	0.13	17.28	2.88	0.18	7.51	2.70E-004	19	0.39	0.09	9.12
PF00293	137	2.25	0.78	11.37	0.25	107	0.87	0.73	12.13	NA	NA	NA	NA	0	NA	NA	NA	NA	NA	NA	NA	0	NA	NA	NA	NA	NA	NA	NA	0	NA	NA	NA	2.98	0.18	7.65	0	13	0.17	0.05	7.94	3.02	0.13	6.68	0	6	0.11	0	5.49
PF00348	273	2.42	0.65	11.02	0	178	0.88	0.53	11.89	2.84	0.16	11.01	0.05	6	0.03	0.02	9.13	2.84	0.53	11.01	0.03	24	0.12	0.07	11.08	2.84	0.16	7.94	0	6	0.05	0.01	6.49	2.67	0.53	9	1.43E-004	60	0.38	0.14	10.42	6.68	0.95	11.16	0.06	21	0.11	0.06	11.6
PF00351	307	2.66	0.85	12.14	0.11	262	0.94	0.81	11.95	NA	NA	NA	NA	0	NA	NA	NA	NA	NA	NA	NA	0	NA	NA	NA	NA	NA	NA	NA	0	NA	NA	NA	2.66	0.31	10.99	0	95	0.47	0.23	10.64	6.69	0.71	16.45	0.96	7	0.01	0.03	15.69
PF00579	294	2.47	0.77	14	0.21	225	0.87	0.73	15.22	2.95	0.23	8.54	0	15	0.13	0.03	10.47	3.4	0.48	11.52	0.01	26	0.17	0.06	12.24	5.07	0.22	10.82	0.15	4	0.03	0.01	12.15	2.47	0.17	10.37	7.54E-006	49	0.31	0.12	10.77	2.95	0.38	9.08	4.44E-004	27	0.24	0.04	10.9
PF00583	87	2.71	0.53	8.03	0.53	46	0.54	0.5	8.58	NA	NA	NA	NA	0	NA	NA	NA	NA	NA	NA	NA	0	NA	NA	NA	NA	NA	NA	NA	0	NA	NA	NA	3.47	0.77	7.06	0.5	7	0.09	0.07	9	3.63	0.55	3.95	0.16	3	0.05	0	5.01
PF00590	207	2.6	0.59	11.14	0.01	122	0.7	0.54	11.63	6.32	0.14	6.32	0.11	1	0.01	0	6.32	2.87	0.25	8.5	0.04	19	0.16	0.06	10.66	2.87	0.11	9.58	0.03	8	0.09	0.01	9	2.87	0.53	12.33	0.18	46	0.25	0.21	12.4	3.06	0.04	6.89	0.02	2	0.03	0	4.97
PF00755	583	2.71	0.64	18.66	0.18	373	0.71	0.63	19.07	NA	NA	NA	NA	0	NA	NA	NA	NA	NA	NA	NA	0	NA	NA	NA	NA	NA	NA	NA	0	NA	NA	NA	3.66	0.87	22.77	1	84	0.04	0.16	23.12	3.19	0.35	11.78	2.77E-004	30	0.15	0.03	13.68
PF00871	389	2.73	0.74	15.55	0.04	289	0.85	0.72	15.42	NA	NA	NA	NA	0	NA	NA	NA	NA	NA	NA	NA	0	NA	NA	NA	NA	NA	NA	NA	0	NA	NA	NA	3.34	0.82	19.01	1	85	0.11	0.24	18.33	8.57	0.4	19.4	0.33	4	0.02	0.01	14.84
PF00896	239	2.62	0.71	12.26	0.02	169	0.89	0.64	12.77	NA	NA	NA	NA	0	NA	NA	NA	NA	NA	NA	NA	0	NA	NA	NA	NA	NA	NA	NA	0	NA	NA	NA	2.91	0.54	11.69	0.01	54	0.32	0.19	11.9	3.16	0.43	13.77	0.4	18	0.08	0.07	13.82
PF00962	339	2.64	0.72	14.62	0.56	243	0.76	0.7	14.48	3.59	0.13	20.66	0.79	4	0.01	0.01	15.95	4.33	0.91	16.94	0.92	31	0.06	0.1	15.98	3.34	0.2	11.87	0.1	15	0.06	0.04	12.49	3.02	0.54	13.72	0.07	60	0.22	0.16	12.95	2.69	0.27	14.27	0.44	49	0.15	0.14	14.34
PF01048	220	2.9	0.61	12.2	0	134	0.88	0.52	12.6	5.15	0.32	10.37	0.03	5	0.04	0.02	9.52	3.4	0.44	12.85	0.01	24	0.16	0.09	11.52	3.4	0.11	6.44	0	5	0.07	0.01	6.85	3.4	0.62	13.81	0.2	38	0.23	0.15	13.45	6.39	0.58	11.71	0.05	8	0.05	0.03	11.3
PF01112	294	2.54	0.74	13.95	0.09	218	0.89	0.7	14.16	NA	NA	NA	NA	0	NA	NA	NA	NA	NA	NA	NA	0	NA	NA	NA	NA	NA	NA	NA	0	NA	NA	NA	2.54	0.15	13.24	0.16	45	0.14	0.16	14.18	3.9	0.64	16.51	0.73	31	0.14	0.1	15.53
PF01135	214	2.62	0.86	10.84	0.02	134	0.83	0.52	11.25	NA	NA	NA	NA	0	NA	NA	NA	NA	NA	NA	NA	0	NA	NA	NA	NA	NA	NA	NA	0	NA	NA	NA	2.59	0.22	12.26	0.46	48	0.25	0.21	12.49	12.02	0.74	16.33	0.71	2	0	0.01	14.18
PF01202	156	2.31	0.28	6.39	9.53E-004	43	0.36	0.16	7.07	9.66	0.79	18.11	0.89	2	0.01	0.02	13.89	2.34	0.18	4.25	3.85E-005	15	0.16	0	4.82	NA	NA	NA	NA	0	NA	NA	NA	2.64	0.48	5.5	0.01	23	0.16	0.13	7.13	3.24	0.77	9.63	0.63	13	0.08	0.09	9.67
PF01234	267	2.51	0.55	10.68	0.31	148	0.58	0.54	11.22	NA	NA	NA	NA	0	NA	NA	NA	NA	NA	NA	NA	0	NA	NA	NA	NA	NA	NA	NA	0	NA	NA	NA	2.51	0.2	12.25	0.56	54	0.19	0.21	11.71	NA	NA	NA	NA	0	NA	NA	NA
PF01467	121	2.58	0.39	5.32	0	47	0.47	0.26	6.79	NA	NA	NA	NA	0	NA	NA	NA	3.1	0.59	10.15	0.64	10	0.07	0.11	9.22	3.73	0.15	3.73	0.11	1	0.01	0	3.73	3.07	0.74	6.92	0.01	18	0.2	0.06	6.58	2.58	0.05	3.71	0	6	0.08	0	4.06
PF01712	151	2.55	0.59	8.97	0.08	89	0.73	0.48	10.34	NA	NA	NA	NA	0	NA	NA	NA	NA	NA	NA	NA	0	NA	NA	NA	NA	NA	NA	NA	0	NA	NA	NA	2.55	0.2	6.96	0.01	30	0.31	0.11	8.74	4.4	0.58	9.46	0.14	8	0.08	0.03	9.19
PF02274	394	2.5	0.35	11.1	7.65E-016	138	0.93	0.23	11.33	2.5	0.06	5.48	3.18E-011	22	0.29	0.01	6.23	2.5	0.11	8.24	2.84E-013	43	0.41	0.05	8.73	2.5	0.05	5.23	5.43E-011	20	0.28	0	5.79	2.5	0.25	15.82	0.03	99	0.41	0.22	15.36	3.66	0.6	9.3	7.78E-007	23	0.22	0.02	10.25
PF03061	95	3.38	0.98	14.41	0.91	34	0.23	0.45	15.36	NA	NA	NA	NA	0	NA	NA	NA	2.83	0.36	9.99	0.06	8	0.13	0.05	8.87	NA	NA	NA	NA	0	NA	NA	NA	3.52	0.8	10.55	0.38	15	0.13	0.18	12.48	2.83	0.43	10.37	0.12	10	0.13	0.09	10.32
PF03171	101	2.84	0.26	9.97	0.36	14	0.15	0.13	9.33	2.84	0.02	2.84	0.05	1	0.02	0	2.84	2.84	0.17	8.2	0.11	9	0.11	0.06	8.23	NA	NA	NA	NA	0	NA	NA	NA	2.71	0.09	9.1	0.08	9	0.15	0.02	7.8	3.26	0.32	8.2	0.04	9	0.13	0.04	7.13
PF03414	267	2.58	0.85	14.49	0.19	226	0.9	0.83	14.79	NA	NA	NA	NA	0	NA	NA	NA	NA	NA	NA	NA	0	NA	NA	NA	NA	NA	NA	NA	0	NA	NA	NA	2.68	0.61	13.99	0.09	71	0.28	0.26	13.72	2.58	0.48	14.35	0.22	129	0.54	0.46	14.81
[truncated: 8 more columns]
